# Supplementary material for: Impact of Aquaculture Practices on Intestinal Bacterial Profiles of Pacific Whiteleg Shrimp Litopenaeus vannamei
Source: Microorganisms. 2019 Mar 30;7(4):93. doi: 10.3390/microorganisms7040093 (PMC6518016; doi:10.3390/microorganisms7040093)
Supplement: Supplementary file 1 [file microorganisms-07-00093-s001.zip]

Archive with 5 entries (4 files):
- microorganisms-458646-s/
- microorganisms-458646-s/Landsman et al Supplementary Materials and Methods.docx
- microorganisms-458646-s/Landsman Shrimp Independent Study Supplementary Table 1.xlsx
- microorganisms-458646-s/Landsman Shrimp Independent Study Supplementary Table 2.xlsx
- microorganisms-458646-s/Supplementary Figure 1-rarefaction.pdf
