# Supplementary material for: Impact of Aquaculture Practices on Intestinal Bacterial Profiles of Pacific Whiteleg Shrimp Litopenaeus vannamei
Source: Microorganisms. 2019 Mar 30;7(4):93. doi: 10.3390/microorganisms7040093 (PMC6518016; doi:10.3390/microorganisms7040093)
Supplement: Supplementary file 1 [file microorganisms-07-00093-s001.zip › microorganisms-458646-s/Landsman Shrimp Independent Study Supplementary Table 1.xlsx]

## Sheet: Table title
Supplementary Table 1: SRA accession numbers for raw sequence data analyzed

## Sheet: accession numbers
sample ID	SRA accession	study	bioproject_accession	biosample_accession	filetype
I-R-34a	SRR8571834	SRP185856	PRJNA522274	SAMN10925608	fastq
I-Z-34a	SRR8571835	SRP185856	PRJNA522274	SAMN10925609	fastq
I-t-34a	SRR8571836	SRP185856	PRJNA522274	SAMN10925610	fastq
I-R-34b	SRR8571837	SRP185856	PRJNA522274	SAMN10925611	fastq
I-Z-34b	SRR8571830	SRP185856	PRJNA522274	SAMN10925612	fastq
I-t-34b	SRR8571831	SRP185856	PRJNA522274	SAMN10925613	fastq
I-R-44a	SRR8571832	SRP185856	PRJNA522274	SAMN10925614	fastq
I-Z-44a	SRR8571833	SRP185856	PRJNA522274	SAMN10925615	fastq
I-t-44a	SRR8571838	SRP185856	PRJNA522274	SAMN10925616	fastq
I-R-44b	SRR8571839	SRP185856	PRJNA522274	SAMN10925617	fastq
I-Z-44b	SRR8571820	SRP185856	PRJNA522274	SAMN10925618	fastq
I-t-44b	SRR8571821	SRP185856	PRJNA522274	SAMN10925619	fastq
I-t-70a	SRR8571822	SRP185856	PRJNA522274	SAMN10925620	fastq
I-t-70b	SRR8571823	SRP185856	PRJNA522274	SAMN10925621	fastq
KB-1	SRR8571824	SRP185856	PRJNA522274	SAMN10925622	fastq
KB-2	SRR8571825	SRP185856	PRJNA522274	SAMN10925623	fastq
KB-3	SRR8571826	SRP185856	PRJNA522274	SAMN10925624	fastq
KB-4	SRR8571827	SRP185856	PRJNA522274	SAMN10925625	fastq
KB-5	SRR8571828	SRP185856	PRJNA522274	SAMN10925626	fastq
KB-6	SRR8571829	SRP185856	PRJNA522274	SAMN10925627	fastq
KB-7	SRR8571847	SRP185856	PRJNA522274	SAMN10925628	fastq
KB-8	SRR8571846	SRP185856	PRJNA522274	SAMN10925629	fastq
KB-9	SRR8571849	SRP185856	PRJNA522274	SAMN10925630	fastq
KB-10	SRR8571848	SRP185856	PRJNA522274	SAMN10925631	fastq
Ob-1	SRR8571843	SRP185856	PRJNA522274	SAMN10925632	fastq
Ob-2	SRR8571842	SRP185856	PRJNA522274	SAMN10925633	fastq
Ob-3	SRR8571845	SRP185856	PRJNA522274	SAMN10925634	fastq
Ob-4	SRR8571844	SRP185856	PRJNA522274	SAMN10925635	fastq
Ob-5	SRR8571841	SRP185856	PRJNA522274	SAMN10925636	fastq
WCKB	SRR8571840	SRP185856	PRJNA522274	SAMN10925637	fastq
