# Supplementary material for: Impact of Aquaculture Practices on Intestinal Bacterial Profiles of Pacific Whiteleg Shrimp Litopenaeus vannamei
Source: Microorganisms. 2019 Mar 30;7(4):93. doi: 10.3390/microorganisms7040093 (PMC6518016; doi:10.3390/microorganisms7040093)
Supplement: Supplementary file 1 [file microorganisms-07-00093-s001.zip › microorganisms-458646-s/Landsman Shrimp Independent Study Supplementary Table 2.xlsx]

## Sheet: Table title
Supplementary Table 2. Operational Taxonomic Unit (OTU) table (relative abundance, scale 0 - 1) for each OTU identified in Whiteleg Shrimp intestines from indoor facilites, outdoor ponds and wild population

## Sheet: OTU table
Rep	I-R-34a	I-Z-34a	I-t-34a	I-R-34b	I-Z-34b	I-t-34b	I-R-44a	I-Z-44a	I-t-44a	I-R-44b	I-Z-44b	I-t-44b	I-t-70a	I-t-70b	KB-1	KB-2	KB-3	KB-4	KB-5	KB-6	KB-7	KB-8	KB-9	KB-10	Ob-1	Ob-2	Ob-3	Ob-4	Ob-5	Wild
>SD_Shr-00001	0.300574	0.177072	0.41217	0.0775568	0.212606	0.605796	0.176469	0.492149	0.665248	0.419827	0.477544	0.487324	0.238389	0.57	0	2.8609e-05	0	0	6.62866e-05	0.000197044	0	0.00024262	0	0	0.224207	0.000759878	0	2.13124e-05	0.000112841	0.00073383
>SD_Shr-00002	0.31601	0.244788	0.162048	0.325986	0.139107	0.144885	0.512766	0.159808	0.101486	0.404853	0.190543	0.203862	0.197943	0.234837	0	0	0	3.00616e-05	6.62866e-05	0	0.000163145	0.000566114	0.000302816	0.000273648	0.334313	0.00196878	0	2.13124e-05	0.00101557	0.00209666
>SD_Shr-00003	0	0	0	0	0	0	0	0	0	0	0	0	0	0	0.100348	0.0229444	0.0941313	0.151962	0.0757325	0.0541872	0.370993	0.309341	0.383062	0.167746	0.0290707	0.736115	0.589544	0.534302	0.603588	0.00503197
>SD_Shr-00004	0.000309328	0	0	0	0	0	0.000175765	0.000429937	0	4.92582e-05	0.000612923	3.04635e-05	0.000870522	0.000181202	0.372567	0.28054	0.203268	0.2977	0.556211	0.616946	0.21421	0.146138	0.242556	0.528505	0.016647	0.07357	0.138551	0.200379	0.137554	0.0184506
>SD_Shr-00005	0	0	0	0	0	0	0	0	0	0	0	0	0	0	0.0546511	0.324512	0.204048	0.132782	0.0252883	0.0147783	0.0363814	0.010837	0.0219037	0.0188817	0.00422334	0.0179608	0.00415757	0.0399182	0.0470548	0.463885
>SD_Shr-00006	0.0307472	0.143643	0.0758869	0.0266495	0.310944	0.0510358	0.0145885	0.108387	0.0398049	0.0131519	0.134077	0.0920911	0.00944181	0.0472332	3.70014e-05	0	0	0	0.000165717	0.000591133	0.000244718	0.000404367	0.000302816	0.000820943	0.0224189	0.00241779	0	0.000106562	0.00112841	0.00419331
>SD_Shr-00007	0	0	0	0	0	0	0	0	0	0	0	0	0	0	0.0456967	0.240659	0.0608247	0.0446115	0.0425892	0.0214778	0.0124806	0.00105135	0.00111033	0.00273648	0.00431133	0.000967118	0.154662	0.00537073	0.0181675	0.00104833
>SD_Shr-00008	0	0	0	0	0	0	0	0	0	0	0	0	0	0	0.0358914	0.0137609	0.0296331	0.138283	0.0355628	0.0281773	0.0666449	0.00420542	0.0267488	0.118125	0.00137259	0.00566455	0.00571666	0.00752328	0.00586775	0.000943495
>SD_Shr-00009	0.0306544	0.0502569	0.0493159	0.00354472	0.120243	0.00306982	0.00978428	0.0119093	0.0272252	0.0172404	0.027888	0.00408211	0.0140623	0.00459044	0	0	0	0	0.000132573	0.000197044	8.15727e-05	0.000161747	0.000201877	9.12159e-05	0.0204656	0.000276319	0	0	0.000225683	0.000943495
>SD_Shr-00010	0	0	0	0	0	0	0	0.000257962	3.68906e-05	0	0	0	0.000100445	0	0.0196847	0.0133032	0.0228204	0.0567263	0.00586637	0.0242365	0.0579166	0.102628	0.0536994	0.0130439	0.00100304	0.00169246	0.0277518	0.0471218	0.0164748	0.00429814
>SD_Shr-00011	0	0	0	0	0	0	0	0	0	0	0	0	0	0	0.000925035	0.0012588	0.203981	0.000992034	0.0012263	0.000985222	0.000815727	0.00024262	0.000504694	0.0129527	8.79863e-05	0.000518099	0.00135121	0.00053281	0.000225683	0.000314498
>SD_Shr-00012	0.000463993	0.00103762	0.000212568	0.00068332	0.000579309	0.000438546	0.000644473	0.000644906	0.00066403	0.000443324	0.000766154	0.00079205	0.242038	0.000966408	0	0	0	0	0	0	0	0	0.000100939	0	0.000457529	0	0	0	0	0
>SD_Shr-00013	0.000958918	0.00157899	0.00418051	0.29387	0.00068793	0.000877092	0.00105459	0.000429937	0.00062714	0.00413769	0.000612923	0.000731123	0.000435261	0.00108721	0	0	0	0	0	0	0	0	0	0	0.000862266	0	0	0	0	0
>SD_Shr-00014	0	0	0	0	0	0	0	0	0	0	0	0	0	0	0.0159846	0.00434857	0.00240449	0.00559146	0.0105064	0.0348768	0.0147647	0.28152	0.0383567	0.0085743	0.000334348	0.000759878	0.0318054	0.0123186	0.0128639	0.00146766
>SD_Shr-00015	0	0	0	0	0	0	0	0	0	0	0	0	0	0	0.0566492	0.00440579	0.00358447	0.031715	0.0527973	0.0258128	0.0652582	0.00339668	0.000302816	0.00337499	0.000703891	0.000518099	0.00187091	0.00277061	0.00609343	0.0295628
>SD_Shr-00016	0	0	0	0	0	0	0	0	0	0	0	0	0	0	0.142085	0.000801053	0.003629	0.000781602	0.0285032	0.0163547	0.00252875	0.000404367	0.00292722	0.000912159	0.000246362	0.0001727	0.000415757	0.000277061	0.000789889	0.00073383
>SD_Shr-00017	0	0	0	0	0	0	0	0	0	0	0	0	0	0	0.0118404	0.000829662	0.058487	0.00580189	0.00613151	0.00197044	0.0197406	0.000404367	0.0820632	0.0174222	0.000158375	0.000310859	0.000207879	0.000277061	0.000338524	0.00146766
>SD_Shr-00018	0.00485646	0.05346	0.0222488	0.000811442	0.0303775	0.00520773	0.00257789	0.00864174	0.00800525	0.00241365	0.0183111	0.0139218	0.0110824	0.00326163	0	0	0	0	0	0	0	0	0.000100939	0	0.00362504	0.000276319	0	0	0	0
>SD_Shr-00019	0.0443886	0.0152485	0.00318853	0.00123852	0.0105362	0.000822274	0.00667909	0.00249364	0.00605005	0.000591098	0.00306462	0.000517879	0.00247764	0.000845607	0	0	0	0	3.31433e-05	0	0	0	0	0	0.0273638	6.90799e-05	0	0	0.000112841	0.000628997
>SD_Shr-00020	0.023478	0.003564	0.0273505	0.0100363	0.00199138	0.00334391	0.0260133	0.00829779	0.00973911	0.00443324	0.00390739	0.00523972	0.0032812	0.00386563	0	0	0	0	0	0	0	0	0	0	0.0211695	0	0	0	0	0
>SD_Shr-00021	0	0	0	0	0	0	0	0	0	0	0	0	0	0	0.000814031	0.00060079	0.000155846	0.000300616	0.00427549	0.00197044	0.00114202	0.00113223	0.00383567	0.00711484	0.00876344	0.0832067	0.000207879	0.000383624	0.00812458	0.0253695
>SD_Shr-00022	0	0	0	0	0	0	0	0	0	0	0	0	0	0	0.00991638	0.0172512	0.0163639	0.0191793	0.00324804	0.00295567	0.00872828	0.00202184	0.00393661	0.0022804	0.000299154	0.00210694	0.00103939	0.00886597	0.00665764	0.00241115
>SD_Shr-00023	0.000185597	4.51139e-05	0	0	3.62068e-05	0	0	0.000171975	0	0	0	6.09269e-05	0.0020089	0	0.0153926	0.00180237	0.0017811	0.0134676	0.0502121	0.0405911	0.0123175	0.000404367	0.000100939	9.12159e-05	0.000492724	0.00010362	0.000103939	0.000234437	0.000677048	0.000419331
>SD_Shr-00024	0.000309328	0.000360911	0.000354281	0.00128122	0.000362068	0.000383728	0.000410119	0.00232166	0.000368906	0.0201466	0.000689539	0.0734474	0.000167408	0.000422804	0	0	0	0	0	0	0	0	0	0	0.000299154	0	0	0	0	0
>SD_Shr-00025	0	0	0	0	0	0	0	0	0	0	0	0	0	0	0.0026641	0.000143045	6.67913e-05	0.00465955	0.00301604	0.000788177	0.00644425	8.08734e-05	0.000706571	0.00045608	0.0299857	0.00145068	0.000103939	0.00210993	0.00214399	0.00587064
>SD_Shr-00026	0.0107337	0.00997018	0.00687305	0.00145205	0.0113689	0.00246682	0.00193342	0.00584715	0.0054598	0.00187181	0.00658893	0.0035033	0.00408476	0.00477164	0	0	0	0	0	0	0	0	0.000201877	0	0.00672216	0.0001727	0	0	0.000225683	0.000104833
>SD_Shr-00027	0.00365008	0.0154741	0.00510164	0.00017083	0.00170172	0.00641374	0.000937416	0.0244204	0.00767324	0.000246291	0.00520985	0.00140132	0.00502224	0.0107513	0	0	0	0	0	0	0	0	0	0	0.00235803	0	0	0	0	0
>SD_Shr-00028	0.00553698	0.0131282	0.00892788	0.0011531	0.0238965	0.00202828	0.00187483	0.00176274	0.00387351	0.00265994	0.00858093	0.000883441	0.00388387	0.00199322	0	0	0	0	0	0	0	0	0.000100939	0	0.00371302	3.45399e-05	0	0	0	0.000104833
>SD_Shr-00029	0.00303142	0.0152936	0.00843188	0.034166	0.000434482	0.000767456	0.00345672	0.00300956	0.00110672	0.000788131	0.00114923	0.00426489	0.00227675	0.00501324	0	0	0	0	0	0	0	0	0	0	0.00276277	0	0	0	0	0
>SD_Shr-00030	0.00086612	9.02279e-05	0.000141712	0.000256245	0.000253448	0.0991662	0.000234354	4.29937e-05	0.000184453	0	0	0.00070066	3.34816e-05	0.000120801	0	0	0	0	0	0	0	0	0	0	0.000563113	0	0	0	0	0
>SD_Shr-00031	0.000247463	0.000315798	0.000708562	0.0521885	0.000144827	0.000164455	0.00644473	0.000257962	0.00892752	0.00443324	0.00329446	0.000243708	0.000100445	0.000302003	0	0	0	0	0	0	0	0	0	0	0.00207648	0	0	0	0	0
>SD_Shr-00032	0.000123731	0.000766937	0.000283425	0.000384367	0.000181034	0	0.000117177	0.0692199	0.000479577	0.000689614	0.000306462	0.000852977	0.0016406	0.000785207	0	0	0	0	0	0	0	0	0	0	0.000105584	0	0	0	0	0
>SD_Shr-00033	0.000185597	4.51139e-05	7.08562e-05	8.5415e-05	0.00010862	5.48183e-05	5.85885e-05	8.59875e-05	7.37811e-05	9.85163e-05	0	0.000182781	0.0574879	0.000120801	0	0	0	0	0	0	0	0	0	0	0.000123181	0	0	0	0	0
>SD_Shr-00034	0.00476366	0.000451139	0.0144547	0.00123852	0.00126724	0.00603001	0.00779227	0.000214969	0.0130224	0.000591098	0.00107262	0.00182781	0.00110489	0.000785207	3.70014e-05	2.8609e-05	2.22638e-05	0	0.000132573	0	0.000244718	0.000566114	0.000403755	0.00045608	0.00540236	0.00248687	0.000103939	2.13124e-05	0.000902731	0.00324982
>SD_Shr-00035	0.000556791	0.000360911	0.000566849	0.00034166	0.0315724	0.00032891	0.000117177	0.00034395	0.000295125	0.000394065	0.0465822	0.000304635	0.000133926	0.000302003	0	0	0	0	0	0	0	0	0	0	0.000351945	0	0	0	0	0
>SD_Shr-00036	0.00532045	0.00108273	0.0155884	0.00388638	0.00137586	0.00224755	0.00820239	0.00447135	0.00516468	0.0021181	0.00229846	0.00152317	0.00251112	0.00519444	0	0	0	0	0	0	0	0	0	0	0.00549035	0	0	0	0	0
>SD_Shr-00037	0.000773321	0.0406928	0.000283425	0.000128122	0.00358448	0.00345355	0.000175765	0.000128981	0.000184453	0.000492582	0.000459693	0.000152317	0.009107	0.000241602	0	0	0	0	0	0	0	0	0.000100939	0	0.000492724	0	0	0	0	0
>SD_Shr-00038	0.00241276	0.0148876	0.00786503	0.00034166	0.00890688	0.00175418	0.000937416	0.00490129	0.00191831	0.00142849	0.00482677	0.00329005	0.00301334	0.00308043	0	0	0	0	3.31433e-05	0	0	0	0	9.12159e-05	0.00165414	0.00020724	0	0	0.000112841	0.000209666
>SD_Shr-00039	0	9.02279e-05	0	0	0	0	0	0	0	0	0	0	3.34816e-05	6.04005e-05	0.000333013	0.000200263	0.000111319	6.01233e-05	0.000165717	0.000394089	0.000489436	8.08734e-05	0.000403755	0.000182432	0.00140778	0.000379939	0.000103939	0.0265126	0.000225683	0.000209666
>SD_Shr-00040	0.00213437	0.0016241	0.00644791	0.00704673	0.000181034	0.00032891	0.0159947	0.0013758	0.00158629	0.00497508	0.000383077	0.00639733	0.000234371	0	0	0	0	0	0	0	0	0	0	0	0.00601827	0	0	0	0	0
>SD_Shr-00041	0	0	0	0	0	0	0	0	0	0	0	0	0	0	0.0146896	0.000314699	0.00972927	0.00177364	0.00324804	0.00295567	0.00742312	0.000323494	0.0172605	0.00237161	8.79863e-05	0.000690799	0.00155909	0.000554123	0.00101557	0
>SD_Shr-00042	0.00720735	0.00189479	0.00588106	0.00482595	0.000651723	0.000603001	0.0107217	0.00167676	0.00114361	0.00369436	0.000766154	0.00118808	0.0012723	0.00223482	0	0	0	0	0	0	0	0	0	0	0.00732046	0	0	0	0	0
>SD_Shr-00043	0	0	0	0	0	0	0	0	0	0	0	0	0	0	0.00236809	0.00102993	0.00391843	0.00390801	0.00145831	0.00157635	0.00595481	0.00477153	0.00635914	0.00273648	0.000246362	0.00466289	0.00540484	0.00861022	0.00677048	0.000104833
>SD_Shr-00044	0.00117545	0.00112785	0.00311767	0.0023062	0.000543102	0.002412	0.00134754	0.00395542	0.00652963	0.0102457	0.00291139	0.0126728	0.00123882	0.00277842	0	0	0	0	0	0	0	0	0	0	0.00107343	0	0	0	0	0
>SD_Shr-00045	0.00528952	0.000586481	0.0114787	0.00256245	0.00133965	0.00263128	0.00556591	0.00485829	0.00343082	0.000689614	0.000459693	0.00100529	0.00184149	0.00658366	0	0	0	0	0	0	0	0	0	0	0.00468087	0	0	0	0	0
>SD_Shr-00046	3.09328e-05	0	0.000141712	0	0	0	0	0	3.68906e-05	0	7.66154e-05	0	3.34816e-05	0	0.000111004	5.72181e-05	0.000133583	0.000210431	0.000232003	0	0.000244718	0.000161747	0.000302816	0.000182432	0.000686293	0.00013816	0.000103939	0.000191812	0.000338524	0.122025
>SD_Shr-00047	0.00377381	0.00645129	0.00538507	0.000640612	0.0111517	0.000493364	0.00281225	0.00128981	0.00206587	0.00448249	0.00252831	0.00070066	0.00207586	0.00102681	0	0	0	0	0	0	0	0	0	0	0.00299154	0	0	0	0	0
>SD_Shr-00048	0	0	0	0	0	0	0	0	0	0	0	0	0	0	0.00366314	0.00809636	0.00578858	0.0065835	0.00116002	0.000985222	0.00195775	0.000970481	0.000504694	0.00182432	5.27918e-05	0.000276319	0.000103939	0.00228043	0.00203114	0.00230632
>SD_Shr-00049	9.27985e-05	0.000180456	0.000354281	0.0242579	0	5.48183e-05	0.000527296	0.00455734	7.37811e-05	0.000394065	0.000229846	0.0114543	0.000100445	0.000120801	0	0	0	0	0	0	0	0	0	0	0.000211167	0	0	2.13124e-05	0	0
>SD_Shr-00050	0	0	0	0	0	0	0	0	0	0	0	0	0	0	0.00432916	0.00205985	0.00122451	0.00279573	0.00208803	0.0124138	0.00750469	0.0124545	0.0101948	0.00319256	3.51945e-05	0.000449019	0.00353394	0.00296243	0.00552923	0.000419331
>SD_Shr-00051	0	0	0	0	0	0	0	0	0	0	0	0	3.34816e-05	0	0.00125805	0.00228872	0.0038739	0.00829701	0.000331433	0.0017734	0.00505751	0.000808734	0.00323004	0.00264526	7.03891e-05	0.000276319	0.00145515	0.00626585	0.0019183	0.000209666
>SD_Shr-00052	0.000742388	0.000451139	0.000708562	0.0187486	0.000289655	0.000274091	0.00621038	0.000644906	0.00173386	0.00788131	0.000919385	0.0015841	0.000569187	0.000362403	0	0	0	0	0	0	0	0	0	0	0.00228764	0	0	0	0	0
>SD_Shr-00053	0.00420687	0.000676709	0.00786503	0.00111039	0.000941378	0.00257646	0.00328096	0.0027516	0.00450065	0.00206884	0.00107262	0.00127947	0.00140623	0.00241602	0	0	0	0	0	0	0	0	0	0	0.00337868	0	0	0	0	0
>SD_Shr-00054	0	0	0	0	0	0	0	0	0	0	0	0	0	0	0.00233109	0.000314699	0.00930626	0.00288592	0.00059658	0.000788177	0.00603638	8.08734e-05	0.0186737	0.0045608	0	0.00013816	0	0.000127875	0.000225683	0
>SD_Shr-00055	0	0	0	0	0	0	0	0	0	0	0	0	0	0	0.0026271	0.00946959	0.0048535	0.00318653	0.00314861	0.00334975	0.00154988	0.000404367	0.000302816	0.000638511	5.27918e-05	0.0001727	0.00155909	0.000383624	0.000451365	0
>SD_Shr-00056	0.00429966	0.00437605	0.00545592	0.000298952	0.00238965	0.00126082	0.00158189	0.00141879	0.00265612	0.00147775	0.00176216	0.00210198	0.00180801	0.00144961	0	0	0	0	0	0	0	8.08734e-05	0	0	0.00292115	0	0	0	0	0.000104833
>SD_Shr-00057	0.00306235	0.00378957	0.0130375	0.00119581	0.00325861	0.00197346	0.00158189	0.00262262	0.00199209	0.00108368	0.000919385	0.00100529	0.000301334	0.000362403	7.40028e-05	0	0	0	0	0	0	0	0.000201877	0.000182432	0.00225245	0.000345399	0	0	0.000338524	0.000209666
>SD_Shr-00058	0.00086612	0	0	0.000213537	0	0.000109637	0.0211504	4.29937e-05	0.000553359	9.85163e-05	0	6.09269e-05	0.00180801	0.000181202	0	0	0	0	0	0	0	0	0	0	0.00684534	0	0	0	0	0
>SD_Shr-00059	0	0	0	0	0	0	0	0	0	0	0	0	0	0	0.00077703	0.000114436	4.45276e-05	0.000841726	0.0239295	0.00748768	0.000734154	0	0.000100939	0	0.000228764	3.45399e-05	0.000103939	0.000106562	0.000225683	0.000104833
>SD_Shr-00060	0	0	0	0	0	0	0	0	0	0	0	0	0	0	0.0025901	0.00105853	0.00264939	0.00435894	0.00185603	0.00275862	0.00326291	0.0012131	0.00343192	0.00200675	0.000123181	0.001727	0.00155909	0.00281324	0.00361092	0.000209666
>SD_Shr-00061	0	0	0	0	0	0	0	0	0	0	0	0	0	0	0.00225709	0.00297534	0.00329504	0.00490005	0.00142516	0.00334975	0.00309976	0.00113223	0.00201877	0.000364864	0.000123181	0.00013816	0.000311818	0.00266405	0.00101557	0.000104833
>SD_Shr-00062	0.00126825	0.00870699	0.0040388	0.000427075	0.000832757	0.000712637	0.000820239	0.00352549	0.00188142	0.000640356	0.00130246	0.00106622	0.00388387	0.00187242	0	0	0	0	0	0	0	0	0	0	0.00096785	0	0	0	0	0
>SD_Shr-00063	0	0	0	0	0	0	0	0	0	0	0	0	0	0	0.00888034	0.00386222	0.00213732	0.000871787	0.00268461	0.000591133	0.000571009	0.00024262	0.00080751	0.008027	7.03891e-05	0.000241779	0.000935454	0.000468873	0.000338524	0
>SD_Shr-00064	0	0	0	0	0	0	0	0	0	0	0	0	0	0	3.70014e-05	0.000143045	8.90551e-05	9.01849e-05	9.94299e-05	0	0.000244718	0.000161747	0.000302816	9.12159e-05	8.79863e-05	6.90799e-05	0.000415757	0.0142154	0.000338524	0.000104833
>SD_Shr-00066	0.00386661	0.000631595	0.000354281	0.000469782	0.00119483	0.00148009	0.00322237	0.000730894	0.00265612	0.00162552	0.00183877	0.00149271	0.00117186	0.000302003	0	0	0	0	0	0	0	0	0	0	0.00316751	0	0	0	0	0
>SD_Shr-00065	0	0	0	0	0	0	0	0	0	0	0	0	0	0	0.0178717	0.000114436	0.000912815	0.000330678	0.0032149	0.00334975	0.000407864	0.00024262	0.000403755	0.000182432	1.75973e-05	0.00010362	0.000311818	4.26248e-05	0	0.000104833
>SD_Shr-00067	0	0	0	0	0	0	0	0	0	0	0	0	0	0	0.00192407	0.00151628	0.000601122	0.00114234	0.00251889	0.013202	0.00228404	0.0126971	0.00524881	0.000912159	7.03891e-05	0.00020724	0.00135121	0.00123612	0.000789889	0
>SD_Shr-00068	0	0	0	0	0	0	0	0	0	0	0	0	0	0.000120801	0.00229409	0.000400526	0.000868287	0.000420863	0.00401034	0.00591133	0.00391549	0.0012131	0.00151408	0.00045608	0.000334348	0.000656259	0.000103939	0.00468873	0.0013541	0.000104833
>SD_Shr-00069	0	0	0	0	0	0	0	0	0	0	0	0	0	0	7.40028e-05	2.8609e-05	2.22638e-05	0	0.00019886	0.000197044	0.000163145	0.000566114	0.00171596	0.000729727	0.00184771	0.0133324	0	6.39373e-05	0.00282103	0.00597547
>SD_Shr-00070	0.00114452	0.00261661	0.00347195	0.000298952	0.000760343	0.00274091	0.000175765	0.00386944	0.00413174	0.000295549	0.00114923	0.000944368	0.00174104	0.00265762	0	0	0	0	0	0	0	0	0	0	0.000703891	0	0	0	0	0
>SD_Shr-00071	0.00043306	0.00022557	0.000354281	0.0210548	0	5.48183e-05	0.000468708	0.00034395	0.000332015	0.00182255	0	0.000182781	3.34816e-05	0	0	0	0	0	0	0	0	0	0	0	0.00038714	0	0	0	0	0
>SD_Shr-00072	0.00479459	0.00230081	0.000850274	0.000469782	0.00220862	0.000164455	0.000878827	0.000773887	0.00162318	0.000197033	0.000689539	3.04635e-05	0.00120534	0.000664406	0	0	0	0	0	0	0	0	0	0	0.00299154	0.00020724	0	0	0	0.000209666
>SD_Shr-00073	0	0	0	0	0	0	0	0	0	0	0	0	0	0	0.000814031	0.000200263	0.000378484	0.000631294	0.000132573	0.000591133	0.00236561	0.0251516	0.00302816	0.000547295	5.27918e-05	0.00020724	0.00467727	0.00155581	0.00157978	0.000314498
>SD_Shr-00074	0.000618657	0.00622572	0.00255082	8.5415e-05	0.000651723	0.001206	0.000175765	0.00554619	0.00243478	4.92582e-05	0.00122585	0.000761587	0.00154015	0.00265762	0	0	0	0	0	0	0	0	0	0	0.000404737	0	0	0	0	0
>SD_Shr-00075	6.18657e-05	0	7.08562e-05	0.0116591	3.62068e-05	0.000219273	0.0030466	0.000171975	0.00435309	0.00241365	0.00145569	6.09269e-05	0.000301334	6.04005e-05	0	0	0	0	0	0	0	0	0	0	0.000950253	0	0	0	0	0
>SD_Shr-00076	0.00429966	0.00117296	0.00127541	0.000213537	0.000651723	0.000548183	0.00351531	0.000472931	0.000885374	0.000837389	0.000306462	0.000304635	0.00143971	6.04005e-05	0	0	0	0	0	0	0	0	0	0	0.00350186	3.45399e-05	0	0	0	0
>SD_Shr-00077	0.00123731	0.00491742	0.00488907	0.0045697	0.000325861	0.000438546	0.00111318	0.000859875	0.000442687	0.000443324	0.000459693	0.000974831	0.000970966	0.00283882	0	0	0	0	0	0	0	0	0	0	0.00103824	0	0	0	0	0
>SD_Shr-00078	9.27985e-05	0.0244518	7.08562e-05	8.5415e-05	3.62068e-05	0	0.000175765	0	3.68906e-05	4.92582e-05	0.000153231	6.09269e-05	0	6.04005e-05	0	0	0	0	0	0	0	0	0	0	0.000105584	0	0	0	0	0
>SD_Shr-00079	0	0.000180456	0	0.000128122	7.24137e-05	0.000438546	0.000117177	0.000644906	0.000184453	0.00610801	7.66154e-05	0.0119112	0.000133926	6.04005e-05	0	0	0	0	0	0	0	0	0	0	3.51945e-05	0	0	0	0	0
>SD_Shr-00080	0	0	0	0	0	0	0	0	0	0	0	0	0	0	0.000407015	0.000257481	0.000512067	0.000841726	0.000265146	0.000591133	0.00220246	0.000404367	0.00141314	0.000182432	0.000563113	0.000379939	0.000103939	0.00773641	0.00248251	0
>SD_Shr-00081	0	0	0	0	0	0	0	0	0	0	0	0	0	0	0.000888034	0.00377639	0.00249354	0.00165339	0.00059658	0.000394089	0.000407864	8.08734e-05	0.000403755	0.00045608	0.000140778	0.000449019	0	2.13124e-05	0.00112841	0.0172974
>SD_Shr-00083	0	0	0	0	0	0	0	0	0	0	0	0	0	0	0.00651225	0.000143045	0.00325051	0.00174357	0.00195546	0.0017734	0.00203932	8.08734e-05	0.0018169	0.00218918	0	0.0001727	0.000207879	6.39373e-05	0	0
>SD_Shr-00085	0.00485646	0.000496253	0.0022674	0.000256245	0.000181034	0.000219273	0.00210919	0.000429937	0.00136495	0.000147775	0.000229846	0.000304635	0.000100445	6.04005e-05	0	0	0	0	0	0	0	0	0	0	0.00339627	0	0	0	0	0
>SD_Shr-00084	0	0	0	0	0	0	0	0	0	0	0	0	0	0	0.00140605	0.00389083	0.00385163	0.00201413	0.00059658	0.000591133	0.000652582	0.000161747	0.000403755	0.000364864	8.79863e-05	0.00020724	0	0.000127875	0.0013541	0.00283049
>SD_Shr-10001	0.00157757	0.00306775	0.00318853	0.000213537	0.00119483	0.00093191	0.000468708	0.00150478	0.00114361	0.00108368	0.00137908	0.00112715	0.00157364	0.00114761	0	2.8609e-05	0	0	0	0	0	0	0	0	0.00103824	3.45399e-05	0	0	0.000112841	0.000104833
>SD_Shr-10002	0	0	0	0	0	0	0	0	0	0	0	0	0	0	0.00159106	0.00497797	0.000512067	0.00105216	0.000464006	0.000394089	0.00163145	0.000566114	0.00151408	0.010125	7.03891e-05	6.90799e-05	0.000103939	0.000255749	0.00124125	0.000209666
>SD_Shr-10003	0.00346448	0.000541367	0.00106284	0.00128122	0.000253448	0.000383728	0.00263648	0.000171975	0.000405796	0.0011822	0	0.000609269	0.000736595	0.000120801	0	0	0	0	0	0	0	0	0	0	0.00276277	0	0	0	0	0
>SD_Shr-10004	3.09328e-05	9.02279e-05	0	0	0	0	0	4.29937e-05	0	0	7.66154e-05	6.09269e-05	0.0151002	0.000120801	0	0	0	0	0	0	0	0	0	0	1.75973e-05	0	0	0	0	0
>SD_Shr-10005	0	0	0	0	0	0	0	0	0	0	0	0	0	0	0.00103604	0.000514963	0.00336183	0.00390801	0.000364576	0.00157635	0.00146831	0.000889608	0.000605632	0.000182432	3.51945e-05	0	0.000415757	0.000895122	0.000677048	0.000209666
>SD_Shr-10006	0.000804254	0.000135342	7.08562e-05	8.5415e-05	0.00010862	0.000109637	0.000292942	0.000214969	0.00147562	9.85163e-05	0.000153231	9.13904e-05	0.0102789	0	0	0	0	0	0	0	0	0	0	0	0.000545515	0	0	0	0	0
>SD_Shr-10008	0	0	0	0	0	0	0	0	0	0	0	0	0	0	3.70014e-05	0	2.22638e-05	0	0.000132573	0.000197044	0.000326291	0.00177922	0.000706571	0.000547295	0.000105584	0.000276319	0	0.000277061	0.0211013	0.0170877
>SD_Shr-10009	0.00148478	0.00180456	0.00134627	0.000384367	0.00115862	0.000274091	5.85885e-05	0.000257962	0.000368906	0.000197033	0.000383077	0.000213244	0.00120534	0.00181202	0	0	2.22638e-05	0	9.94299e-05	0.000197044	8.15727e-05	0.000566114	0.000201877	9.12159e-05	0.00102064	0.00145068	0	4.26248e-05	0.000338524	0.00408848
>SD_Shr-10010	0	0	0	0	0	0	0	0	0	0	0	0	0	0	0.00355213	0.00171654	0.000601122	0.00327672	0.00192231	0.00157635	0.00146831	0	0	0.000182432	1.75973e-05	0	0.000727575	0.000106562	0.000564207	0.000419331
>SD_Shr-10011	0	0	0	0	0	0	0	0	0	0	0	0	0	0	0.00025901	0.000171654	0.00017811	0.000330678	0.00019886	0.000197044	0.00130516	8.08734e-05	0.000504694	0.000364864	0	0.00010362	0.000311818	0.00675604	0.000451365	0
>SD_Shr-10013	0	0	0	0	0	0	0	0	0	0	0	0	0	0	0.000851032	0.000314699	0.000111319	0.000511048	0.000430863	0.000985222	0.0035892	0.00857258	0.00474412	0.000729727	0	3.45399e-05	0.00197485	0.000831184	0.00248251	0.000209666
>SD_Shr-10014	0	0	0	0	0	0	0	0	0	0	0	0	0	0	3.70014e-05	2.8609e-05	2.22638e-05	6.01233e-05	0.000331433	0	8.15727e-05	0.000323494	0.000100939	0.00045608	0.000862266	0.00853136	0.000207879	8.52497e-05	0.00214399	0.00104833
>SD_Shr-10015	0	0	0	0	0	0	0	0	0	0	0	0	0	0	0	2.8609e-05	0	0	0.00430863	0.0070936	0.000244718	0.000808734	0.00161502	0.000273648	0.000633502	0.000656259	0.000103939	0.000298374	0.00180546	0.00691896
>SD_Shr-10016	0.00349541	0.000766937	0.000141712	0.000256245	0.000217241	0.000274091	0.00105459	0	7.37811e-05	0.000147775	0.000612923	0.000396025	0.000301334	6.04005e-05	0	0	0	0	0	0	0	0	0	0	0.00230524	0	0	0	0	0
>SD_Shr-10017	0.00160851	0.000631595	7.08562e-05	4.27075e-05	0.000760343	0.00109637	0	0.00034395	0.00121739	4.92582e-05	0.000153231	0.000152317	0.00150667	0.00380523	0	0	0	0	0	0	0	0	0	0	0.000915058	3.45399e-05	0	2.13124e-05	0.000112841	0.000104833
>SD_Shr-10018	0	0	0	0	0	0	0	0	0	0	0	0	0	0	0.000925035	0.0044344	0.000244902	0.000992034	0.000132573	0.000197044	0.000326291	0	0.000201877	0.000364864	0.000369543	0.000345399	0	0.000234437	0.000789889	0.00345948
>SD_Shr-10019	0.00043306	0.00406025	0.000495993	0.000939565	0.000651723	0	0.000117177	0.00386944	0.000221343	0.00103442	0.000229846	9.13904e-05	0.000535706	0.000181202	0	0	0	0	0	0	0	0	0	0	0.000281556	6.90799e-05	0	0	0	0.000419331
>SD_Shr-10020	0.000340261	0.00144365	0.00184226	0.000939565	0.000217241	0.00153491	0.000996004	0.000988856	0.000737811	0.000344807	0.000229846	0.00201059	0.000468742	0.000785207	0	0	0	0	0	0	0	0	0	0	0.000492724	0	0	0	0	0
>SD_Shr-10022	0	0	0	0	0	0	0	0	0	0	0	0	0	0	0.00025901	0.00102993	0.000957343	0.00342703	3.31433e-05	0	0.00114202	0.000161747	0.00080751	0.000182432	1.75973e-05	0.0001727	0	0.00112956	0.00101557	0
>SD_Shr-10021	0.00399034	0	0	0.000128122	0	5.48183e-05	0.000527296	0.000171975	0.000110672	4.92582e-05	7.66154e-05	0	0	0	0	0	0	0	0	0	0	0	0	0	0.00242842	0	0	0	0	0.000209666
>SD_Shr-10023	0.00043306	0.00022557	7.08562e-05	0.00034166	0.00629999	5.48183e-05	0.000234354	8.59875e-05	0.000147562	0.000295549	0.00183877	0.000121854	0.000234371	0.000543605	0	0	0	0	0	0	0	0	0.000201877	0	0.000316751	0	0	0	0	0.000524164
>SD_Shr-10024	0.00296955	0.00022557	0.000283425	8.5415e-05	0.000144827	0.000109637	0.00134754	0.000171975	0.000221343	0.000246291	0	0.000182781	0.00020089	0.000302003	0	0	0	0	0	0	0	0	0	0	0.00209407	0	0	0	0	0
>SD_Shr-10025	0.00173224	0	0	0.00085415	0.000217241	0	0.00316378	0.000128981	0	0.000295549	0.00084277	9.13904e-05	0.000100445	0.000181202	0	0	0	0	0	0	0	0	0	0	0.0019357	0	0	0	0	0.000838662
>SD_Shr-10026	0	0	0	0	0	0	0	0	0	0	0	0	6.69632e-05	0	3.70014e-05	0	0	0.00018037	0.000331433	0	8.15727e-05	8.08734e-05	0	0.000182432	0.00364263	0.00010362	0	0.000468873	0	0.00073383
>SD_Shr-10027	6.18657e-05	9.02279e-05	0	0	0	0	0.000117177	4.29937e-05	0	0	7.66154e-05	0	0.00776773	0	0	0	0	0	0	0	0	0	0	0	7.03891e-05	0	0	0	0	0
>SD_Shr-10028	3.09328e-05	4.51139e-05	0	0	0	0	0	0	0	0	0	0	0.00783469	0.000181202	0	0	0	0	0	0	0	0	0	0	1.75973e-05	0	0	0	0	0
>SD_Shr-10029	0	0	0	0	0	0	0	0	0	0	0	0	0	0	0.00225709	0.000400526	0.000333957	0.00144296	0.000662866	0.000985222	0.000978873	0.000404367	0.000302816	0.000364864	0.000158375	6.90799e-05	0.000831514	0.000575435	0.000789889	0
>SD_Shr-10030	0.000185597	0	7.08562e-05	0.000256245	3.62068e-05	5.48183e-05	0.00591744	8.59875e-05	0	0.000246291	0	3.04635e-05	0.00020089	0.000181202	0	0	0	0	0	0	0	0	0	0	0.00188291	0	0	0	0	0
>SD_Shr-10031	0.000556791	0.000496253	0.00141712	0.000213537	0.000724137	5.48183e-05	0.000351531	0.000429937	0.000774702	0.000147775	7.66154e-05	3.04635e-05	0.000669632	0.00108721	0	0	0	0	6.62866e-05	0	8.15727e-05	0.000161747	0.000100939	9.12159e-05	0.00058071	0.000414479	0	4.26248e-05	0.000225683	0.00230632
>SD_Shr-10032	0	0	0.000283425	0.00017083	0	0	0.00615179	0	0	9.85163e-05	7.66154e-05	6.09269e-05	3.34816e-05	0	0	0	0	0	0	0	0	0	0	0	0.00184771	0	0	0	0	0
>SD_Shr-10033	0.00043306	0.00257149	0.00120455	0.000128122	0	0.000164455	0.00175765	0	0.000110672	9.85163e-05	0	0	0.00157364	0	0	0	0	0	0	0	0	0	0	0	0.00077428	0	0	0	0	0
>SD_Shr-10034	0.000123731	0.00270684	0.00148798	4.27075e-05	0.00173793	5.48183e-05	0.000234354	0.000257962	0.000516468	0.000246291	0.00107262	9.13904e-05	0.000870522	0.000181202	0	0	0	0	0	0	0	0	0	0	0.000140778	0	0	0	0	0
>SD_Shr-10035	0.000556791	0.00248127	0.0011337	4.27075e-05	0.000362068	0.000164455	0.000644473	0.000214969	0.000221343	0.000394065	7.66154e-05	0.000456952	0.000904003	0.000241602	0	0	0	0	0	0	0	0	0	0	0.000510321	0	0	0	0	0
>SD_Shr-10036	0.000340261	0.00121808	0.000566849	0	0.00419999	0.000164455	0	0.000472931	0.000147562	9.85163e-05	0.000383077	9.13904e-05	0.000133926	0	0	0	0	0	0	0	0	0	0	0	0.00019357	0	0	0	0.000112841	0
>SD_Shr-10037	0.000247463	0	0	0.000128122	3.62068e-05	0	0	4.29937e-05	0	0	0	0	0	0.000181202	0	0	2.22638e-05	6.01233e-05	3.31433e-05	0	8.15727e-05	0.000161747	0.000201877	0	0.00019357	0	0	2.13124e-05	0	0.0175071
>SD_Shr-10038	0.000309328	0.000270684	7.08562e-05	0	0.000579309	0.000109637	0.000644473	0.000257962	0.000258234	0.000147775	0.00145569	0.000152317	0.00308031	0.000302003	0	0	0	0	0	0	0	0	0	0	0.000369543	0	0	0	0	0
>SD_Shr-10039	0.00021653	0.00175944	7.08562e-05	0.0028614	0.000253448	5.48183e-05	0.000117177	0	7.37811e-05	0.000837389	7.66154e-05	3.04635e-05	0	0.00259722	0	0	0	0	0	0	0	8.08734e-05	0	0	0.000158375	3.45399e-05	0	2.13124e-05	0	0
>SD_Shr-10040	0	0	0	0	0	0	0	0	0	0	0	0	0	0	0.000407015	0.00088688	0.00218185	0.000691417	0.000563436	0.000591133	0.000244718	0	0	9.12159e-05	0	3.45399e-05	0.000103939	6.39373e-05	0.000225683	0
>SD_Shr-10041	3.09328e-05	0	0	0	0	5.48183e-05	0	0	0	0	0	0	0.00629454	0	0	0	0	0	0	0	0	0	0	0	1.75973e-05	0	0	0	0	0
>SD_Shr-10042	0	0	0	0	0	0	0	0	0	0	0	0	0	0	0.000444017	8.58271e-05	0.000111319	6.01233e-05	0.000232003	0.000197044	0.000163145	0	0.000201877	0	0	0	0	2.13124e-05	0	0.0161442
>SD_Shr-10043	3.09328e-05	0	0	0	0	0.000109637	0.00527296	0	0	9.85163e-05	7.66154e-05	0	6.69632e-05	0	0	0	0	0	0	0	0	0	0	0	0.00160135	0	0	0	0	0
>SD_Shr-10044	0.000371194	0.000766937	0.000495993	0.000555197	0.000506896	0.000383728	0.000468708	0.000558919	0.000221343	0.000394065	0.000536308	0.000609269	0.000569187	0.00114761	0	0	0	0	0	0	0	0	0	0	0.000351945	0	0	0	0	0
>SD_Shr-10045	0.00064959	0.000135342	0.00170055	0.000298952	3.62068e-05	5.48183e-05	0.0025193	0	0.000221343	4.92582e-05	0.000229846	0.000335098	0.000100445	0	0	0	0	0	0	0	0	0	0	0	0.00112623	0	0	0	0	0
>SD_Shr-10046	0	0	0	0	0	0	0	0	0	0	0	0	0	0	0.000592022	0.00060079	0.000400748	0.000541109	0.00119316	0.00137931	0.000407864	0.000161747	0.000504694	0.00191553	0	0.00020724	0.000623636	0.000511498	0	0
>SD_Shr-10047	0.00185597	0.000631595	0	0	0	0	0	0.000128981	3.68906e-05	0.000295549	0	0	0.000368298	0.00138921	0	0	0	0	0	0	0	0	0	0	0.00105584	3.45399e-05	0	0	0	0
>SD_Shr-10048	0.000525858	0.000270684	0.000354281	4.27075e-05	0.000181034	0.000877092	0.000175765	0.000816881	0.000737811	0.000492582	0.000766154	0.000670196	0.000401779	0.000724806	0	0	0	0	0	0	0	0	0	0	0.000351945	0	0	0	0	0
>SD_Shr-10049	0	0	0	0	0	0	0	0	0	0	0	0	0	0	3.70014e-05	0	0	0	0	0	0.000326291	0	0.000201877	9.12159e-05	0.00183012	0.00010362	0.000207879	0.00125743	0.000112841	0
>SD_Shr-10050	0.000371194	0.000180456	0.000354281	0.0028614	0	5.48183e-05	5.85885e-05	0.000988856	0.000774702	0.000738873	0	0.000335098	0	0	0	0	0	0	0	0	0	0	0	0	0.000228764	0	0	0	0	0
>SD_Shr-10051	0	0	0	0	0	0	0	0	0	0	0	0	0	0	0.000444017	0.00145906	0.000467539	0.00132271	9.94299e-05	0	0.000571009	0	0.000100939	0.000273648	1.75973e-05	0	0.000103939	0.000490186	0.000451365	0
>SD_Shr-10053	0.000494925	0.000135342	0	8.5415e-05	0.000398275	0.000164455	5.85885e-05	8.59875e-05	0.000848483	9.85163e-05	7.66154e-05	0.000152317	0.00234371	0.000543605	0	0	0	0	0	0	0	0	0	0	0.000299154	0	0	0	0	0
>SD_Shr-10054	3.09328e-05	0	0	0	0	0	0	0	0	0	7.66154e-05	0	0.000234371	0.000241602	3.70014e-05	2.8609e-05	8.90551e-05	6.01233e-05	0.000331433	0	8.15727e-05	0.000808734	0.000100939	0.000364864	0.00161895	0.000379939	0	8.52497e-05	0.000677048	0.000314498
>SD_Shr-10055	0	0	0	0	0	0	0	0	0	0	0	0	0	0	3.70014e-05	0.000114436	0	0	0.000961156	0.000394089	0	8.08734e-05	0.00111033	0.00100337	0.000316751	0.00165792	0	6.39373e-05	0.000451365	0.00199182
>SD_Shr-10056	0.000371194	0	0	4.27075e-05	0.000144827	0	0.000234354	0.000128981	0.00269301	0	0.000612923	6.09269e-05	0.00063615	0.000543605	0	0	0	0	0	0	0	0	0	0	0.000281556	0	0	0	0	0
>SD_Shr-10057	0.00133011	0.000586481	0.00092113	0.000213537	0.000181034	5.48183e-05	0.000175765	0.000300956	0.000258234	4.92582e-05	0	3.04635e-05	6.69632e-05	0.000181202	0	0	0	0	0	0	0	0	0	0	0.000809474	0	0	0	0	0
>SD_Shr-10058	0	0	0	0	0	0	0	0	0	0	0	0	0	0	0	0	0	3.00616e-05	0.00039772	0	0.000163145	8.08734e-05	0.000100939	0.000638511	0.000140778	0.000345399	0	0.000106562	0.000902731	0.00933012
>SD_Shr-10059	0	4.51139e-05	7.08562e-05	0	0	0	0.000937416	0	0	0	7.66154e-05	0	0.00361601	0	0	0	0	0	0	0	0	0	0	0	0.000281556	0	0	0	0	0
>SD_Shr-10060	0.000340261	0.000135342	0.000212568	0.000640612	7.24137e-05	0.000219273	0.00146471	8.59875e-05	7.37811e-05	0.000738873	7.66154e-05	0.000365562	0.000133926	0.000362403	0	0	0	0	0	0	0	0	0	0	0.000633502	0	0	0	0	0
>SD_Shr-10061	0	0	0	0	0	0	0	0	0	0	0	0	0	0	0.00077703	2.8609e-05	2.22638e-05	0.00147302	0.000232003	0.000197044	0.000163145	0	0	9.12159e-05	0.000809474	0.0001727	0	4.26248e-05	0.000112841	0.000104833
>SD_Shr-10062	0.00160851	0	0.000354281	4.27075e-05	3.62068e-05	0	0.000527296	4.29937e-05	0.000110672	0	0	6.09269e-05	0	0	0	0	0	0	0	0	0	0	0	0	0.00107343	0	0	0	0	0
>SD_Shr-10063	0.000278396	0	0.000354281	0	0	0.000109637	0.00275366	0	0.000221343	4.92582e-05	0	3.04635e-05	0.000234371	0	0	0	0	0	0	0	0	0	0	0	0.000985447	0	0	0	0	0.000104833
>SD_Shr-10064	0	0	0	0	0	0	0	0	0	0	0	0	0	0	0	0	0	0	0.000132573	0	0.000489436	0.000566114	0.000908449	0.00045608	0.000351945	0.000345399	0	0.000106562	0.00677048	0.000419331
>SD_Shr-10065	0.000247463	0.00108273	0.0017714	0.00017083	0.000905171	0.000109637	5.85885e-05	0.000171975	3.68906e-05	4.92582e-05	7.66154e-05	0.000274171	0.000267853	0.000362403	0	0	0	0	0	0	0	0	0	0	0.000175973	0	0	0	0	0
>SD_Shr-10066	0.00043306	0	0	8.5415e-05	0	5.48183e-05	0.00187483	0.000128981	0.000110672	0.000295549	7.66154e-05	6.09269e-05	0.000468742	0.000120801	0	0	0	0	0	0	0	0	0	0	0.000809474	0	0	0	0	0
>SD_Shr-10068	0.00129918	4.51139e-05	0.000141712	0.00017083	0	0	0.000410119	0	0.000221343	0	0.000229846	9.13904e-05	0.000267853	0	0	0	0	0	0	0	0	0	0	0	0.000862266	0	0	0	0	0
>SD_Shr-10067	0	0.000135342	0.00333024	0	0	0.000109637	0	0.000902869	0.000368906	0	0	0.000456952	0.00083704	0	0	0	0	0	0	0	0	0	0	0	0	0	0	0	0	0
>SD_Shr-10069	0	0	0	0	0	0	0	0	0	0	0	0	0	0	0.000370014	0	0	0.000480986	0.000132573	0	0.000407864	0	0.000201877	9.12159e-05	0.00121421	3.45399e-05	0.000103939	0.000149187	0.000451365	0.000209666
>SD_Shr-10070	0	0	0	0	0	0	0	0	0	0	0	0	0	0	3.70014e-05	0	0	3.00616e-05	6.62866e-05	0.000197044	8.15727e-05	0	0.000100939	0	1.75973e-05	0	0	2.13124e-05	0	0.0117413
>SD_Shr-10072	0.000463993	0.000270684	7.08562e-05	0.000298952	3.62068e-05	0.000383728	0.000703062	0.000171975	0.000147562	0.000837389	7.66154e-05	0.000274171	6.69632e-05	0.000422804	0	0	0	0	0	0	0	0	0	0	0.000475126	0	0	0	0	0
>SD_Shr-10073	0.000123731	0.00112785	0.00134627	0.000384367	3.62068e-05	0.000986729	0.000117177	0.000214969	0.000184453	0.000147775	0.000153231	0.000396025	0.000100445	0.000302003	0	0	0	0	0	0	0	0	0	0	0.000105584	0	0	0	0	0
>SD_Shr-10071	0	0	0	0	0	0	0	0	0	0	0	0	0	0	0.000148006	0	4.45276e-05	0.00168345	0.00112687	0.000197044	0.000652582	0	0	0	0.000211167	3.45399e-05	0	2.13124e-05	0	0
>SD_Shr-10074	9.27985e-05	0.00230081	0.000637705	8.5415e-05	0.000289655	0	0	0.000386944	0.000147562	4.92582e-05	7.66154e-05	0.000182781	0.000535706	0.000181202	0	0	0	0	0	0	0	0	0	0	5.27918e-05	6.90799e-05	0	0	0	0
>SD_Shr-10075	9.27985e-05	0.000812051	7.08562e-05	8.5415e-05	0.000506896	0	0	0.000816881	0.000110672	0.000147775	0.000383077	6.09269e-05	0.000904003	0.000966408	0	0	0	0	0	0	0	0	0	0	5.27918e-05	0	0	0	0	0
>SD_Shr-10076	0.000185597	0.000360911	0.000212568	4.27075e-05	0.00133965	0.000219273	0.000117177	0.000128981	3.68906e-05	4.92582e-05	0.000306462	6.09269e-05	0.00083704	0.000302003	0	0	0	0	0	0	0	8.08734e-05	0.000100939	0	0.000140778	6.90799e-05	0	0	0	0.000104833
>SD_Shr-10077	0.000123731	4.51139e-05	0.000141712	0.000298952	7.24137e-05	0	0.000117177	0.000472931	0.000590249	0.000492582	7.66154e-05	0.00149271	0.000133926	0	0	0	0	0	0	0	0	0	0	0	0.000105584	0	0	0	0	0
>SD_Shr-10078	0.000494925	0.00175944	0.00120455	8.5415e-05	0	5.48183e-05	0.000234354	0.000515925	7.37811e-05	4.92582e-05	0	0	3.34816e-05	0	0	0	0	0	0	0	0	0	0	0	0.000351945	0	0	0	0	0
>SD_Shr-10079	0.000371194	0.000270684	0.000141712	0.00017083	0.000253448	0.000219273	0.000468708	0.000257962	0.000295125	0.000295549	0.000383077	0.000274171	0.000435261	0.000302003	0	0	0	0	0	0	0	0	0	0	0.000351945	0	0	0	0	0
>SD_Shr-10080	0	0	0	0	0	0	0	0	0	0	0	0	0	0	0.000296011	5.72181e-05	0.000534331	0.00177364	0.000132573	0.000197044	0.000407864	0	0.000201877	0.000182432	0	0.00010362	0	8.52497e-05	0	0
>SD_Shr-10081	0.00021653	0.000360911	0.0011337	0.000128122	3.62068e-05	5.48183e-05	0.000175765	0	0.000996045	9.85163e-05	0.000383077	0.000670196	3.34816e-05	0.000181202	0	0	0	0	0	0	0	0	0	0	0.00019357	3.45399e-05	0	0	0	0.000314498
>SD_Shr-10082	0	0	0	0	0	0	0	0	0	0	0	0	0	0	7.40028e-05	0	4.45276e-05	0.000120247	6.62866e-05	0.000197044	0.000734154	0.000404367	0.00080751	0	1.75973e-05	0.0010362	0.000623636	0.000660685	0.0013541	0
>SD_Shr-10083	0.000680523	0.00139853	0	0.000256245	3.62068e-05	0	5.85885e-05	0.00034395	0.000110672	0.000246291	0	3.04635e-05	0.000368298	0	0	0	0	0	0	0	0	0	0	0	0.000404737	0	0	0	0.000112841	0
>SD_Shr-10084	0	0	0	0	0	0	0	0	0	0	0	0	0	0	0	0	0	0.000120247	0.000265146	0	0	0	0	9.12159e-05	0.000703891	3.45399e-05	0	0.00106562	0	0.000838662
>SD_Shr-10085	0.000278396	0.000315798	0.000354281	0	0.000181034	0.000548183	5.85885e-05	0.000601912	0.000516468	0.000492582	7.66154e-05	0.000456952	0.000167408	0.000362403	0	0	0	0	0	0	0	0	0	0	0.000175973	0	0	0	0	0
>SD_Shr-10088	0.00064959	0	0	0.000256245	0.000217241	0	0.00111318	0	3.68906e-05	0.000147775	0.000153231	0.000121854	0.000234371	0.000181202	0	0	0	0	0	0	0	0	0	0	0.000703891	0	0	0	0	0
>SD_Shr-10086	0	0	0	0	0	5.48183e-05	0	0	0	0	0	3.04635e-05	0.00361601	6.04005e-05	0	0	0	0	0	0	0	0	0	0	0	0	0	0	0	0
>SD_Shr-10087	0.00154664	0	7.08562e-05	4.27075e-05	0	0	5.85885e-05	0	0	0	0	0.000152317	3.34816e-05	0	0	0	0	0	0	0	0	0	0	0	0.000897461	0	0	0	0	0
>SD_Shr-10089	0	0	0	0	0	0	0	0	0	0	0	0	0	0	7.40028e-05	2.8609e-05	0.0020928	0	9.94299e-05	0	8.15727e-05	0	0.000302816	0	0	0	0	4.26248e-05	0	0.000104833
>SD_Shr-10090	0.00043306	4.51139e-05	0.000566849	0	0.000325861	0.000438546	0.000117177	0.000300956	0.000700921	0.000147775	0.000536308	0.000182781	6.69632e-05	0.000302003	0	0	0	0	0	0	0	0	0	0	0.000281556	0	0	0	0	0
>SD_Shr-10091	0	0	0	0	0	0	0	0	0	0	0	0	0	6.04005e-05	0.000148006	5.72181e-05	2.22638e-05	9.01849e-05	0.00125945	0.00197044	0.000326291	0.00024262	0.000403755	0.000820943	8.79863e-05	0.000483559	0.000311818	4.26248e-05	0.000225683	0.000209666
>SD_Shr-10094	0.000371194	0	7.08562e-05	0	0	0	0.00210919	0	0.000110672	0	0	0	0.000234371	0	0	0	0	0	0	0	0	0	0	0	0.000844669	0	0	0	0	0
>SD_Shr-10092	0.00133011	4.51139e-05	0	8.5415e-05	3.62068e-05	5.48183e-05	0	0	0	4.92582e-05	0.000153231	0	0.00020089	0.000362403	0	0	0	0	0	0	0	0	0	0	0.000756683	0	0	0	0	0
>SD_Shr-10093	0	0	0	0	0	0	0	0	0	0	0	0	0	0	0.000222008	0	0.00109093	0.000300616	0	0	0.0008973	0	0.00222065	0.000364864	1.75973e-05	3.45399e-05	0	4.26248e-05	0	0
>SD_Shr-10096	0.000340261	0.000180456	0.000141712	0.00017083	0.00010862	0.000109637	0.00076165	8.59875e-05	0.000184453	0.000788131	7.66154e-05	0.000121854	0.000133926	0.000604005	0	0	0	0	0	0	0	0	0	0	0.000422334	0	0	0	0	0
>SD_Shr-10095	0.00114452	9.02279e-05	0.000212568	0	7.24137e-05	5.48183e-05	0.000410119	4.29937e-05	0.000110672	4.92582e-05	7.66154e-05	0	6.69632e-05	0	0	0	0	0	0	0	0	0	0	0	0.00077428	0	0	0	0	0
>SD_Shr-10097	0.00142291	0	0	4.27075e-05	3.62068e-05	0	0.000117177	4.29937e-05	0	4.92582e-05	7.66154e-05	0	3.34816e-05	0	0	0	0	0	0	0	0	0	0	0	0.000844669	0	0	0	0	0
>SD_Shr-30001	0	0	0	0	0	0	0	0	0	0	0	0	0	0	0.000185007	0.00028609	6.67913e-05	0.000841726	6.62866e-05	0.000394089	0.000815727	0.000161747	0.000504694	9.12159e-05	0	0	0	0.000468873	0.000677048	0
>SD_Shr-30002	0.000587724	0	0	0	0	0	0.00146471	0	0.000110672	0	0	0	0.000133926	0	0	0	0	0	0	0	0	0	0	0	0.00077428	0	0	0	0	0
>SD_Shr-30003	0.000587724	0.000406025	0.000566849	0.000213537	0	5.48183e-05	0.000234354	0.000171975	7.37811e-05	0.000295549	0	0.000213244	0.000100445	0.000241602	0	0	0	0	0	0	0	0	0	0	0.000404737	0	0	0	0	0
>SD_Shr-30004	9.27985e-05	0.000812051	0.00092113	0	0.000217241	0.000548183	0.000117177	0.000644906	3.68906e-05	0	0	0.000456952	0.000133926	0.000120801	0	0	0	0	0	0	0	0	0	0	8.79863e-05	0	0	0	0	0
>SD_Shr-30005	0.00117545	4.51139e-05	0	0.000427075	0	0	0.000175765	0	0	0	0	0	3.34816e-05	0	0	0	0	0	0	0	0	0	0	0	0.000721488	0	0	0	0	0
>SD_Shr-30006	0	0	0	0	0	0	0	0	0	0	0	0	0	0	0	0	2.22638e-05	3.00616e-05	6.62866e-05	0	0.000163145	0.00194096	0.000908449	9.12159e-05	0.000123181	0.000483559	0	4.26248e-05	0.0032724	0.000209666
>SD_Shr-30007	0	0	0	0	0	0	0	0	0	0	0	0	0	0	0.000851032	0	0.000512067	9.01849e-05	0.00039772	0.000394089	0.000652582	0	0.00100939	0	0	0.00010362	0.000103939	0.000127875	0.000338524	0
>SD_Shr-30008	0	0	0	0	7.24137e-05	0	5.85885e-05	4.29937e-05	0	4.92582e-05	0	0	0.00284594	0.000120801	0	0	0	0	0	0	0	0	0	0	1.75973e-05	0	0	0	0	0
>SD_Shr-30009	0	0	0	0	0	0	0	0	0	0	0	0	0	0	3.70014e-05	0	0	0	0	0	0	8.08734e-05	0.000706571	0.00729727	0	3.45399e-05	0	0	0	0.000209666
>SD_Shr-30010	0.000278396	0	0.000141712	8.5415e-05	0.00010862	0.000438546	0.000234354	0.000515925	0.000405796	0.000147775	0.000383077	0.000365562	3.34816e-05	0.000422804	0	0	0	0	0	0	0	0	0	0	0.000228764	0	0	0	0	0
>SD_Shr-30011	0	0	0	0	7.24137e-05	0	0.000937416	0	0	0	0	0	0.00194193	0	0	0	0	0	0	0	0	0	0	0	0.000281556	0	0	0	0	0
>SD_Shr-30012	0.000897052	9.02279e-05	0	8.5415e-05	0.000217241	0	0	0	0	4.92582e-05	7.66154e-05	0	0.000234371	0.000845607	0	0	0	0	0	0	0	0	0	0	0.000510321	0	0	0	0	0
>SD_Shr-30013	0.000185597	9.02279e-05	0.000425137	8.5415e-05	7.24137e-05	0.000493364	0.000117177	0.000429937	0.000258234	9.85163e-05	0.000383077	0.000426489	0.00020089	0.000483204	0	0	0	0	0	0	0	0	0	0	0.000140778	0	0	0	0	0
>SD_Shr-30014	0	0	0	0	0	0	0	0	0	0	0	0	0	0	3.70014e-05	8.58271e-05	6.67913e-05	0.000150308	0.000165717	0.000197044	0.000571009	0.000485241	0.00080751	0.000273648	8.79863e-05	0.000241779	0	0.00070331	0.000225683	0
>SD_Shr-30015	3.09328e-05	0	0	8.5415e-05	0	0	0.00240213	0	0	9.85163e-05	0	3.04635e-05	0	0	0	0	0	0	0	0	0	0	0	0	0.000739085	0	0	0	0	0
>SD_Shr-30016	0	0	0	0	0	0	0	0	0	0	0	0	0	0	0.0026271	0	0.000133583	3.00616e-05	0.000132573	0.000197044	8.15727e-05	0	0.000100939	9.12159e-05	3.51945e-05	0	0	0	0	0
>SD_Shr-30017	0.000247463	0.000135342	0.000141712	0	3.62068e-05	5.48183e-05	0	0.000128981	0.000258234	0	0	3.04635e-05	0.00107141	0.000604005	0	0	0	0	0	0	0	0	0.000201877	0	0.000211167	3.45399e-05	0	0	0	0.000314498
>SD_Shr-30018	0.000185597	0.000180456	7.08562e-05	8.5415e-05	0.000362068	0.000164455	0.000234354	0.000300956	0.000368906	0.000147775	7.66154e-05	0.000304635	0.000334816	0.000241602	0	0	0	0	0	0	0	0	0	0	0.000175973	0	0	0	0	0
>SD_Shr-30019	6.18657e-05	0	0	0.00328848	0	0	5.85885e-05	0	0	0	0	0	0	0	0	0	0	0	0	0	0	0	0	0	5.27918e-05	0	0	0	0	0
>SD_Shr-30020	0.000494925	0.00022557	0.000141712	0	7.24137e-05	0	0.000234354	4.29937e-05	0	9.85163e-05	0.000153231	0	0.00020089	0.000302003	0	0	0	0	0	0	0	0.000161747	0	0	0.000404737	0.0001727	0	0	0.000112841	0.000628997
>SD_Shr-30021	0	0	0	0	0	0	0	0	0	0	0	0	0	0	3.70014e-05	0	0	0	0	0	0	8.08734e-05	0.00151408	0.00392228	8.79863e-05	0.000310859	0	2.13124e-05	0	0.000628997
>SD_Shr-30022	0	0	0	0	0	0	0	0	0	0	0	0	0	0	0	0	2.22638e-05	0	3.31433e-05	0	8.15727e-05	0	0	0	0	0	0	0.00164106	0.000112841	0
>SD_Shr-30023	6.18657e-05	0.00022557	0.000283425	0	0.000253448	0.000438546	0.000175765	0.000171975	0.000221343	0.000197033	0.000153231	0.000365562	0.000167408	0.000845607	0	0	0	0	0	0	0	0	0	0	8.79863e-05	0	0	0	0	0
>SD_Shr-30024	0.000247463	0.000180456	0.00120455	0.000128122	0.000506896	0	5.85885e-05	0.000128981	0.000405796	0	0.000229846	0	6.69632e-05	6.04005e-05	0	0	0	0	0	0	0	0	0	0	0.000158375	6.90799e-05	0	0	0	0.000209666
>SD_Shr-30025	0	0	0	0	0	0	0	0	0	0	0	0	0	0	0	2.8609e-05	0	0	0	0	0	8.08734e-05	0	0	5.27918e-05	0	0	0	0	0.00786246
>SD_Shr-30026	0.000494925	0.000135342	0.000141712	0.00017083	3.62068e-05	0	0.000527296	0	0.000110672	0.000344807	0	6.09269e-05	0.000267853	0	0	0	0	0	0	0	0	0	0	0	0.000439932	0	0	0	0	0
>SD_Shr-30027	0	4.51139e-05	0	0	0	0	0	0	0	0.00123145	0	0	0	0	0	0	2.22638e-05	0	0	0	0.000244718	0.000161747	0	0	0.000510321	0.00010362	0	0.000149187	0.000677048	0.000209666
>SD_Shr-30028	0	0	0	0	0	0	0	0	0	0	0	0	0	0	3.70014e-05	2.8609e-05	2.22638e-05	0	0.000762296	0.00275862	0	0.000646987	0.000706571	0.000182432	1.75973e-05	3.45399e-05	0.000311818	0.000106562	0.000338524	0.000628997
>SD_Shr-30029	0.000185597	0.000496253	7.08562e-05	0.00017083	0.000289655	0.000164455	0.000175765	0.000171975	7.37811e-05	0.000147775	0.000229846	0.000243708	0.000234371	0.000241602	0	0	0	0	0	0	0	0	0	0	0.000158375	0	0	0	0	0
>SD_Shr-30032	0	0	0	0	0	0	0	0	0	0	0	0	0	0	0.000111004	0	0.000133583	0.000120247	9.94299e-05	0	0.000407864	0.00024262	0.000302816	0.000182432	0	0.000552639	0.000311818	0.000468873	0.000677048	0
>SD_Shr-30030	0.000587724	0.000496253	7.08562e-05	8.5415e-05	0.000181034	0	0.000117177	0.000171975	0	0	0.000153231	6.09269e-05	0.000133926	0.000120801	0	0	0	0	0	0	0	0	0	0	0.000369543	0	0	0	0	0
>SD_Shr-30031	0	0	0	0	0	0	0	0	0	0	0	0	0	0	0	0	0	0	9.94299e-05	0	0	0.00024262	0	0	0	3.45399e-05	0	0	0.000112841	0.0070238
>SD_Shr-30033	0.000154664	0.000947393	0.000850274	0.000298952	0.000144827	5.48183e-05	0.000175765	0.000128981	3.68906e-05	0	0	9.13904e-05	0.000133926	0.000181202	0	0	0	0	0	0	0	0	0	0	0.000140778	0	0	0	0	0
>SD_Shr-30034	0	0	0	0	0	0	0	0	0	0	0	0	0	0	0	0	0	0.00210431	0	0	0	0	0	9.12159e-05	1.75973e-05	3.45399e-05	0	2.13124e-05	0	0
>SD_Shr-30035	0.000185597	0	0	0	0	0	0.00111318	4.29937e-05	0.000147562	0.000147775	7.66154e-05	3.04635e-05	0.000468742	0	0	0	0	0	0	0	0	0	0	0	0.000439932	0	0	0	0	0
>SD_Shr-30036	3.09328e-05	0	0	0.00209267	0	0	0.000585885	0	0	0	0	0	6.69632e-05	0	0	0	0	0	0	0	0	0	0	0	0.00019357	0	0	0	0	0
>SD_Shr-30037	0.000927985	0.000180456	0.000495993	0	0	0	0	0	0	0	0	0	0	6.04005e-05	0	0	0	0	0	0	0	0	0	0	0.000527918	0	0	0	0	0
>SD_Shr-30038	0.00105172	0	0.000212568	0	0	0	0	0	0	0	0	0	0	6.04005e-05	0	0	0	0	0	0	0	0	0	0	0.000598307	0	0	0	0	0
>SD_Shr-30039	0	0.00022557	0.00205483	4.27075e-05	0.00010862	0.000109637	0	0.000300956	0.00062714	0	7.66154e-05	3.04635e-05	0.00020089	0	0	0	0	0	0	0	0	0	0	0	0	0	0	0	0	0
>SD_Shr-30040	3.09328e-05	0.000812051	7.08562e-05	8.5415e-05	0.000144827	5.48183e-05	0.000117177	0.000171975	7.37811e-05	0	0.000229846	0.000121854	0.000870522	6.04005e-05	0	0	0	0	0	0	0	0	0	0	5.27918e-05	0	0	0	0	0
>SD_Shr-30041	0.000835187	0	0	0.000128122	0	0	0.000410119	0	0	0	0	0	0	0	0	0	0	0	0	0	0	0	0	0	0.000598307	0	0	0	0	0
>SD_Shr-30042	0.000402127	0.000721823	0	4.27075e-05	0	0	0.000644473	0.000128981	0	4.92582e-05	0	0	6.69632e-05	0	0	0	0	0	0	0	0	0	0	0	0.000422334	0	0	0	0	0
>SD_Shr-30043	0	0	0	0	0	0	0	0	0	0	0	0	0	0	0	0.00060079	0.000356221	0.000300616	0	0	8.15727e-05	0	0.000100939	0	1.75973e-05	3.45399e-05	0	0.000106562	0	0.00157249
>SD_Shr-30044	0	0	0	0	0	0	0	0	0	0	0	0	0	0	7.40028e-05	0	4.45276e-05	0.000210431	3.31433e-05	0.000394089	0.000489436	0.0027497	0.000302816	0	0	0	0.000415757	0.000170499	0.000112841	0
>SD_Shr-30045	0	0	0	0	0	0	0	0	0	0	0	0	0	0	0	0	0	0	3.31433e-05	0	0	0	0	0.000273648	0.000510321	0.0012089	0	0	0.000112841	0.000104833
>SD_Shr-30046	9.27985e-05	4.51139e-05	7.08562e-05	4.27075e-05	0	5.48183e-05	0.000410119	4.29937e-05	0	0	7.66154e-05	0.00118808	0	0	0	0	0	0	0	0	8.15727e-05	0	0	0	0.00019357	0	0.000207879	2.13124e-05	0	0
>SD_Shr-30047	6.18657e-05	0.000406025	0.000141712	4.27075e-05	0.000217241	5.48183e-05	0.000292942	8.59875e-05	0.000110672	0.000394065	7.66154e-05	0.000365562	0.000267853	0.000181202	0	0	0	0	0	0	0	0	0	0	0.000123181	0	0	0	0	0
>SD_Shr-30048	0	0	0	0	0	0	0	0	0	0	0	0	0	0	7.40028e-05	0.000743835	0.000289429	0.000270555	6.62866e-05	0	0.000244718	0	0	9.12159e-05	1.75973e-05	0	0	2.13124e-05	0.000112841	0.00104833
>SD_Shr-30049	0.000154664	9.02279e-05	0.000283425	8.5415e-05	0.000217241	0.000438546	0	8.59875e-05	0.000295125	0.000147775	0.000459693	0.000274171	0.000133926	0.000302003	0	0	0	0	0	0	0	0	0	0	8.79863e-05	0	0	0	0	0
>SD_Shr-30050	3.09328e-05	0	0	4.27075e-05	0	5.48183e-05	5.85885e-05	0	0	0	0	0	0.00197541	0.000120801	0	0	0	0	0	0	0	0	0	0	5.27918e-05	0	0	0	0	0
>SD_Shr-30051	0	0	0	0	0	0	0	0	0	0	0	0	0	0	3.70014e-05	0	0	0	0	0	0	0.00428629	0.000100939	0	0.000105584	0.00010362	0	0	0.000225683	0.000104833
>SD_Shr-30052	0.000835187	0.000135342	0	0.000128122	0	0	0	0	0	4.92582e-05	0	0	3.34816e-05	0.000120801	0	0	0	0	3.31433e-05	0	0	0	0	0	0.000475126	0	0	0	0	0.000104833
>SD_Shr-30053	0	9.02279e-05	7.08562e-05	0.00034166	0	0	0	0	0	0.00265994	0	0	0	0	0	0	0	0	0	0	0	0	0	0	0	0	0	0	0	0
>SD_Shr-30054	0.000340261	0.00022557	0.000212568	0	0	0.000383728	0	8.59875e-05	7.37811e-05	4.92582e-05	0	0.000243708	0.000100445	0.000724806	0	0	0	0	0	0	0	0	0	0	0.00019357	0	0	0	0	0
>SD_Shr-30055	0	0	0	0	0	0	0	0	0	0	0	0	0	0	7.40028e-05	5.72181e-05	0.00017811	0.000210431	3.31433e-05	0	0	0	0.000100939	0	0	0	0	0.000916434	0.000112841	0
>SD_Shr-30056	0	0	0	0	0	0	0	0	0	0	0	0	0	0	0	0	0	0	0	0	0	0	0	0	0	0	0	0.00136399	0	0.000104833
>SD_Shr-30057	0	0	0	0	0	0	0	0	0	0	0	0	0	0	0.000148006	2.8609e-05	8.90551e-05	6.01233e-05	0	0.000394089	0.000244718	0.000161747	0.000302816	0	0	0.000414479	0.000207879	0.000490186	0.000677048	0
>SD_Shr-30058	0.000711455	0.000180456	0	0	3.62068e-05	5.48183e-05	0.000117177	0	0	0	0.000153231	0	0.00020089	0	0	0	0	0	0	0	0	0	0	0	0.000439932	0	0	0	0	0
>SD_Shr-30061	9.27985e-05	0.000902279	0	4.27075e-05	0.000181034	0.000109637	0.000117177	0.000300956	3.68906e-05	0.000344807	7.66154e-05	0.000304635	0	0	0	0	0	0	0	0	0	0	0	0	8.79863e-05	0	0	0	0	0
>SD_Shr-30059	0	0	0	0	0	0	0	0	0	0	0	0	0	0	3.70014e-05	0	0	0.000210431	0.000530293	0	0	0	0	0	0.000598307	3.45399e-05	0	4.26248e-05	0.000112841	0.000104833
>SD_Shr-30060	0.000711455	4.51139e-05	0	0.000213537	0	0	0.000234354	0	0	4.92582e-05	0	0	3.34816e-05	6.04005e-05	0	0	0	0	0	0	0	0	0	0	0.000475126	0	0	0	0	0
>SD_Shr-30062	0	0	0	0	0	0	0	4.29937e-05	3.68906e-05	0	0	0	0.00204238	0	0	0	0	0	0	0	0	0	0	0	0	0	0	0	0	0
>SD_Shr-30063	0	0	0	0	0	0	0	0	0	0	0	0	0	0	0.000185007	0	2.22638e-05	3.00616e-05	3.31433e-05	0	0.000326291	0.000404367	0.000302816	0	0	0.000483559	0.000519696	0.000426248	0.000451365	0
>SD_Shr-30065	0.000278396	0.000270684	0.000212568	4.27075e-05	0	5.48183e-05	0	0.000257962	7.37811e-05	0.000197033	0	3.04635e-05	0.000502224	0.000302003	0	0	0	0	0	0	0	0	0	0	0.000158375	3.45399e-05	0	0	0	0
>SD_Shr-30067	0	0	0	0	0	0	0	0	0	0	0	0	0	0	0.000333013	0.000257481	0.000244902	0.000390801	0.00049715	0.000197044	0.000163145	0	0.000100939	0	1.75973e-05	0	0	2.13124e-05	0	0
>SD_Shr-30066	0	0	0	0	0	0	0	0	0	0	0	0	0	0	0	2.8609e-05	0	3.00616e-05	6.62866e-05	0	0	8.08734e-05	0	0	0.000791877	0	0	0	0.000112841	0.00115316
>SD_Shr-30068	0.000123731	0.000180456	0.000141712	8.5415e-05	7.24137e-05	0.000274091	0.000117177	0.000257962	0.000258234	9.85163e-05	0.000229846	0.000335098	6.69632e-05	0.000181202	0	0	0	0	0	0	0	0	0	0	0.000105584	0	0	0	0	0
>SD_Shr-30069	0	0	0	0	0	0	0	0	0	0	0	0	0	0	0	2.8609e-05	0	3.00616e-05	3.31433e-05	0	8.15727e-05	8.08734e-05	0.000201877	9.12159e-05	0	0	0	0.00112956	0	0
>SD_Shr-30070	0	0	0	0	0	0	0	0	0	0	0	0	0	0	0.000296011	0.000257481	0.000244902	0.00036074	6.62866e-05	0	0.000326291	8.08734e-05	0.000403755	0	0	3.45399e-05	0	0.000106562	0.000225683	0.000104833
>SD_Shr-30071	0	0	0	0	0	0	0	0	0	0	0	0	0	0	3.70014e-05	0	0	0	0	0	0	0.000404367	0.000605632	0.00045608	5.27918e-05	6.90799e-05	0	6.39373e-05	0.00112841	0.00262082
>SD_Shr-30072	0	0	0	0	0	0	0	0	0	0	0	0	0	0	0.000185007	0	0.000155846	0	0.000994299	0.000985222	8.15727e-05	0.000323494	0.000201877	0	1.75973e-05	3.45399e-05	0	8.52497e-05	0	0
>SD_Shr-30074	0	0	0	0	0	0	0	0	0	0	0	0	0	0	0.00025901	0	0.000489803	0.000511048	6.62866e-05	0	0.000244718	0	0.000201877	0.000364864	0	0	0	6.39373e-05	0	0
>SD_Shr-30073	0.000247463	0.000135342	0.000283425	0.00017083	7.24137e-05	0.000164455	0.000410119	8.59875e-05	0	0.000147775	7.66154e-05	9.13904e-05	0.000100445	0	0	0	0	0	0	0	0	0	0	0	0.000281556	0	0	0	0	0
>SD_Shr-30075	0.000154664	0.000135342	0	0	0	0	0	0.000128981	0	0	0	0	0	0.00253682	0	0	0	0	0	0	0	0	0	0	8.79863e-05	0	0	0	0	0
>SD_Shr-30076	0	0	0	0	0	0	0	0	0	0	0	0	0	0	3.70014e-05	0	0	0	0	0	8.15727e-05	0	0	0	1.75973e-05	0	0.000103939	0.00112956	0	0
>SD_Shr-30077	0	0	0	0	0	0	0	0	0	0	0	0	0	0	7.40028e-05	0	0	0.00018037	3.31433e-05	0	0.000244718	0.00024262	0.000201877	9.12159e-05	1.75973e-05	0.000414479	0.000311818	0.000447561	0.000225683	0
>SD_Shr-30079	0	0	0	0	0	0	0	0	0	0	0	0	0	0	0	2.8609e-05	0	0	6.62866e-05	0	8.15727e-05	0	0	0.000182432	1.75973e-05	0	0	0.001023	0.000112841	0
>SD_Shr-30085	0.000371194	0.00022557	7.08562e-05	0.00017083	0.00010862	0.000109637	0.000234354	8.59875e-05	3.68906e-05	9.85163e-05	0	0	0.000100445	6.04005e-05	0	0	0	0	0	0	0	0	0	0	0.000281556	0	0	0	0	0
>SD_Shr-30080	0	0	0	0.00234891	0	0	0	0	0	0	0	0	0	0	0	0	0	0	0	0	0	0	0	0	0	0	0	0	0	0
>SD_Shr-30081	0	0	0	0	0	0	0	0	0	0	0	0	0	0	3.70014e-05	0	6.67913e-05	0.000120247	0	0	8.15727e-05	8.08734e-05	0.000100939	9.12159e-05	0	0.000656259	0.000103939	0.000447561	0.000225683	0
>SD_Shr-30082	0	0	0	0	0	0	0	0	0	0	0	0	0	0	3.70014e-05	2.8609e-05	0	6.01233e-05	0.000331433	0	0.000489436	0.00105135	0.000201877	9.12159e-05	0.000211167	0.00020724	0	0	0.000112841	0
>SD_Shr-30086	0.000309328	0	0	0.000298952	0	0.000109637	0.000234354	4.29937e-05	0.000110672	0.000246291	7.66154e-05	6.09269e-05	6.69632e-05	0.000241602	0	0	0	0	0	0	0	0	0	0	0.000246362	0	0	0	0	0
>SD_Shr-30084	3.09328e-05	0	0	8.5415e-05	0	0	0	0	3.68906e-05	4.92582e-05	0	3.04635e-05	0.00143971	0.000241602	0	0	0	0	0	0	0	0	0	0	1.75973e-05	0	0	0	0	0
>SD_Shr-30088	0.000556791	0.000180456	0.000141712	0	0.000217241	5.48183e-05	0	0	0	0	0.000153231	0	3.34816e-05	0	0	0	0	0	0	0	0	0	0	0	0.000334348	0	0	0	0	0
>SD_Shr-30095	9.27985e-05	0.000676709	0	0	3.62068e-05	0	0.000234354	4.29937e-05	7.37811e-05	0.000197033	0	3.04635e-05	0.000401779	0.000181202	0	0	0	0	0	0	0	0	0	0	0.000123181	0	0	0	0	0
>SD_Shr-30089	0.000371194	0.000135342	0	4.27075e-05	0.00010862	0	0.000117177	4.29937e-05	0	9.85163e-05	7.66154e-05	0	0.000234371	0.000362403	0	0	0	0	0	0	0	0	0	0	0.000246362	0	0	0	0	0
>SD_Shr-30090	0	0	0	0	0	0	0	0	0	0	0	0	0	0	0.000333013	0.000429135	0.000111319	0.000240493	3.31433e-05	0	8.15727e-05	0	0.000100939	0.000547295	0	0	0	8.52497e-05	0.000112841	0
>SD_Shr-30091	3.09328e-05	0	0	0	0	5.48183e-05	0	0	0	0	0	0	0.00157364	0	0	0	0	0	0	0	0	0	0	0	1.75973e-05	0	0	0	0	0
>SD_Shr-30092	0	0	0	0	0	0	0	0	0	0	0	0	0	0	3.70014e-05	0	0	0	9.94299e-05	0	0.000244718	0.00161747	0.000302816	9.12159e-05	0	0	0.000415757	0.000319686	0	0
>SD_Shr-30093	0.000587724	4.51139e-05	0	8.5415e-05	0	0	5.85885e-05	0	0	0	0.000459693	3.04635e-05	0	0	0	0	0	0	0	0	0	0	0	0	0.000351945	0	0	0	0	0
>SD_Shr-30094	3.09328e-05	0	7.08562e-05	0	3.62068e-05	5.48183e-05	0.000234354	8.59875e-05	3.68906e-05	9.85163e-05	0	6.09269e-05	0.000937485	0.000120801	0	0	0	0	0	0	0	0	0	0	8.79863e-05	0	0	0	0	0
>SD_Shr-30096	0.000525858	9.02279e-05	0	0	0.00010862	0	0	4.29937e-05	0.000110672	0	7.66154e-05	0	6.69632e-05	0.000181202	0	0	0	0	0	0	0	0	0	0	0.000299154	0	0	0	0	0
>SD_Shr-30097	0	0	0.00255082	0	7.24137e-05	5.48183e-05	0	0	7.37811e-05	0	7.66154e-05	6.09269e-05	3.34816e-05	0.000241602	0	0	0	0	0	0	0	0	0	0	0	0	0	0	0	0
>SD_Shr-30098	0	0	0	0	0	0	0	0	0	0	0	0	0	0	0.000111004	0.000629399	0.00017811	3.00616e-05	9.94299e-05	0.000394089	0	0	0.000100939	0	0	0	0.000935454	0	0	0
>SD_Shr-30099	0	0	0	0	0	0	0	0	0	0	0	0	0	0	0	0	0	3.00616e-05	6.62866e-05	0	0	0.00024262	0	0	1.75973e-05	0.000276319	0	0	0.000338524	0.00314498
>SD_Shr-30100	6.18657e-05	0.000451139	7.08562e-05	0	0.000144827	0.000164455	0	0.000601912	0.000221343	0	0	6.09269e-05	0.000100445	6.04005e-05	0	0	0	0	0	0	0	0	0	0	3.51945e-05	0	0	0	0	0
>SD_Shr-30106	0.000278396	4.51139e-05	7.08562e-05	0	3.62068e-05	0	0.000703062	4.29937e-05	0	4.92582e-05	0	0	0	6.04005e-05	0	0	0	0	0	0	0	0	0	0	0.000369543	0	0	0	0	0
>SD_Shr-30101	3.09328e-05	0	0.00297596	0	0	0	0	0	3.68906e-05	0	7.66154e-05	3.04635e-05	0	0	0	0	0	0	0	0	0	0	0	0	1.75973e-05	0	0	0	0	0
>SD_Shr-30102	0	0	0	0	0	0	0	0	0	0	0	0	0	0	0	0	0	3.00616e-05	3.31433e-05	0.000197044	0	0.000161747	0	0.000273648	0.000140778	0.000449019	0	2.13124e-05	0.000451365	0.00136283
>SD_Shr-30103	0.000402127	0.000496253	0.000141712	0	0	5.48183e-05	0	0	7.37811e-05	4.92582e-05	0	3.04635e-05	6.69632e-05	6.04005e-05	0	0	0	0	0	0	0	0	0	0	0.000228764	0	0	0	0	0
>SD_Shr-30104	0	0	0	0	0	0	0	0	0	0	0	0	0	0	0.000296011	0.000143045	0.000311693	0.000240493	9.94299e-05	0	8.15727e-05	8.08734e-05	0.000100939	9.12159e-05	0	0	0	2.13124e-05	0	0.000314498
>SD_Shr-30105	0	0	0	0	0	0	0	0	0	0	0	0	0	0	0.000666025	0.000171654	4.45276e-05	6.01233e-05	0.000232003	0	0	0	0	9.12159e-05	0	0	0	0	0	0.00104833
>SD_Shr-30107	0.000494925	0	0	8.5415e-05	0	0	0.000292942	0	0	0	0	0	0	0	0	0	0	0	0	0	0	0	0	0	0.000369543	0	0	0	0.000112841	0
>SD_Shr-30108	0.000185597	0.000180456	7.08562e-05	0.000213537	0.00010862	0.000109637	0	4.29937e-05	0.000147562	0.000147775	7.66154e-05	0.000121854	0.000133926	6.04005e-05	0	0	0	0	0	0	0	0	0	0	0.000105584	0	0	0	0	0
>SD_Shr-30109	0	0	0	0	0	0	0	0	0	0	0	0	0	0	0.00025901	0.000171654	0.000244902	3.00616e-05	0.000232003	0.000197044	0	0	0.000100939	0.00045608	0	6.90799e-05	0	8.52497e-05	0	0
>SD_Shr-30110	0	0	0	0	0	0	0	0	0	0	0	0	0	0	0	0	0	0	3.31433e-05	0.000197044	0.000244718	0	0	0.000182432	1.75973e-05	0	0	0.000745935	0.000112841	0
>SD_Shr-30111	0.00064959	4.51139e-05	7.08562e-05	0	0	0	0	0	0	0	0	0	0	0	0	0	0	0	0	0	0	0	0	0	0.000369543	0	0	0	0	0
>SD_Shr-30113	6.18657e-05	0.00022557	0.000141712	4.27075e-05	7.24137e-05	0.000109637	0	0	3.68906e-05	4.92582e-05	0	0	6.69632e-05	0.00144961	0	0	0	0	0	0	0	0	0	0	3.51945e-05	0	0	0	0	0
>SD_Shr-30112	0	0	0	0	0	0	0	0	0	0	0	0	0	0	0	0	0	0	0	0	0	8.08734e-05	0	0	0.000105584	6.90799e-05	0	0.000724622	0	0
>SD_Shr-30114	3.09328e-05	0.000631595	7.08562e-05	0	7.24137e-05	0.000109637	5.85885e-05	0.000816881	0	0	0	0	0	0	0	0	0	0	0	0	0	0	0	0	3.51945e-05	0	0	0	0	0
>SD_Shr-30115	0	0.00148876	0.000141712	4.27075e-05	0	0.000274091	0	0	0	4.92582e-05	0	0	0	0	0	0	0	0	0	0	0	0	0	0	0	0	0	0	0	0
>SD_Shr-30116	3.09328e-05	9.02279e-05	0.000212568	0.000128122	0.000398275	0	0	0.000386944	7.37811e-05	0	0.000306462	0.000182781	0	0	0	0	0	0	0	0	0	0	0	0	1.75973e-05	0	0	0	0	0
>SD_Shr-30117	6.18657e-05	0.00022557	0.000283425	0.00017083	0.000181034	0.000109637	5.85885e-05	0.000214969	0	4.92582e-05	0.000153231	9.13904e-05	0.000100445	0.000120801	0	0	0	0	0	0	0	0	0	0	5.27918e-05	0	0	0	0	0
>SD_Shr-30118	0	0	0	0	0	0	0	0	0	0	0	0	0	0	0	8.58271e-05	6.67913e-05	3.00616e-05	0.000165717	0.000394089	0.000489436	0	0.000403755	0.000729727	5.27918e-05	6.90799e-05	0	0.000106562	0	0
>SD_Shr-30119	6.18657e-05	0.000360911	0	0.000597905	3.62068e-05	0	0	0	3.68906e-05	9.85163e-05	7.66154e-05	0	0	0.000664406	0	0	0	0	0	0	0	0	0	0	3.51945e-05	0	0	0	0	0
>SD_Shr-30120	0.000123731	0.000180456	7.08562e-05	0.000128122	7.24137e-05	0.000164455	0.000117177	0	0.000110672	0	7.66154e-05	3.04635e-05	0.000301334	0.000181202	0	0	0	0	0	0	0	0	0	0	0.000105584	0	0	0	0	0
>SD_Shr-30121	0.000123731	0.000135342	7.08562e-05	0	7.24137e-05	0.000219273	0.000117177	0.000128981	0.000258234	4.92582e-05	7.66154e-05	0.000121854	3.34816e-05	0.000181202	0	0	0	0	0	0	0	0	0	0	0.000105584	0	0	0	0	0
>SD_Shr-30122	0.000154664	4.51139e-05	7.08562e-05	0	0.000144827	0	0.000527296	4.29937e-05	0	4.92582e-05	0.000153231	0	6.69632e-05	6.04005e-05	0	0	0	0	0	0	0	0	0	0	0.000246362	3.45399e-05	0	0	0	0
>SD_Shr-30124	9.27985e-05	0.000180456	0	0	7.24137e-05	5.48183e-05	0.000234354	8.59875e-05	0.000147562	9.85163e-05	0	0.000335098	3.34816e-05	6.04005e-05	0	0	0	0	0	0	0	0	0	0	0.000123181	0	0	0	0	0
>SD_Shr-30123	0.000185597	4.51139e-05	0	0.000213537	3.62068e-05	0	0.000175765	4.29937e-05	7.37811e-05	0.000197033	0.000153231	9.13904e-05	0.000100445	6.04005e-05	0	0	0	0	0	0	0	0	0	0	0.000158375	0	0	0	0	0
>SD_Shr-30125	0.000463993	0.00022557	0	0	0	0	0	0.000128981	0	0	0	0	3.34816e-05	0	0	0	0	0	0	0	0	0	0	0	0.000263959	0	0	0	0	0.000104833
>SD_Shr-30126	0.000556791	4.51139e-05	0	4.27075e-05	3.62068e-05	5.48183e-05	0	0	0	0	0	0	0	0	0	0	0	0	0	0	0	0	0	0	0.000316751	0	0	0	0	0
>SD_Shr-30127	0	0	0	0	0	0	0	0	0	0	0	0	0	0	0	0	0	3.00616e-05	6.62866e-05	0	0	0	0	0	5.27918e-05	0.000518099	0	2.13124e-05	0.000112841	0.00178216
>SD_Shr-30128	0	0	0	0	0	0	0	0	3.68906e-05	0	0	0	0.00130578	0	0	0	0	0	0	0	0	0	0	0	0	0	0	0	0	0
>SD_Shr-30129	0.000185597	9.02279e-05	0.000425137	0	0.000325861	0.000109637	5.85885e-05	4.29937e-05	7.37811e-05	0	0	3.04635e-05	3.34816e-05	6.04005e-05	0	0	0	0	0	0	0	0	0	0	0.000123181	3.45399e-05	0	0	0	0
>SD_Shr-30130	0	0	0	0	0	0	0	0	0	0	0	0	0	0	3.70014e-05	0	2.22638e-05	6.01233e-05	6.62866e-05	0	8.15727e-05	0	0.000201877	0	0	0.000310859	0.000103939	0.000426248	0	0
>SD_Shr-30131	0	0	0	0	0	0	0	0	0	0	0	0	0	0	0.000222008	0	0	0	0.000464006	0.000394089	8.15727e-05	0.000404367	0	0	3.51945e-05	0	0.000103939	6.39373e-05	0.000338524	0.000209666
>SD_Shr-30132	0.000185597	0.000857165	0	4.27075e-05	7.24137e-05	0	5.85885e-05	4.29937e-05	0	0	7.66154e-05	0	3.34816e-05	0	0	0	0	0	0	0	0	0	0	0	0.000123181	0	0	0	0	0
>SD_Shr-30133	6.18657e-05	0.000315798	7.08562e-05	0	7.24137e-05	0	0.000117177	0.000214969	0	0.000147775	7.66154e-05	0.000152317	0.00020089	6.04005e-05	0	0	0	0	0	0	0	0	0	0	7.03891e-05	0	0	0	0	0
>SD_Shr-30134	0	0	0	0	0	0	0	0	0	0	0	0	0	0	3.70014e-05	0	0	0	0.00019886	0.000197044	0.000489436	0.000889608	0.000302816	0.000182432	3.51945e-05	0.00010362	0.000103939	2.13124e-05	0.000112841	0
>SD_Shr-30135	0	0	0	0	0	0	0	0	0	0	0	0	0	0	0	0	0	3.00616e-05	0.000265146	0.000197044	8.15727e-05	0.00024262	0	0.000182432	7.03891e-05	3.45399e-05	0	0	0	0.00178216
>SD_Shr-30136	3.09328e-05	4.51139e-05	7.08562e-05	8.5415e-05	0.000144827	0	0.000351531	8.59875e-05	0.000184453	0	0.000229846	6.09269e-05	0.000133926	0	0	0	0	0	0	0	0	0	0	0	0.000123181	0	0	0	0	0
>SD_Shr-30137	9.27985e-05	4.51139e-05	0	4.27075e-05	0.000144827	0	0.000175765	8.59875e-05	0.000110672	9.85163e-05	0	9.13904e-05	0.00020089	0.000241602	0	0	0	0	0	0	0	0	0	0	0.000105584	0	0	0	0	0
>SD_Shr-30138	0	0	0	0	0	0	0	0	0	0	0	0	0	0	3.70014e-05	0.000171654	0.00017811	0.000450924	3.31433e-05	0	8.15727e-05	0	0.000100939	0	0	6.90799e-05	0	4.26248e-05	0.000112841	0
>SD_Shr-30139	0.00021653	9.02279e-05	7.08562e-05	0	7.24137e-05	5.48183e-05	0	8.59875e-05	3.68906e-05	4.92582e-05	7.66154e-05	3.04635e-05	0.000301334	0.000181202	0	0	0	0	0	0	0	0	0	0	0.000123181	0	0	0	0	0
>SD_Shr-30140	0	0	0	0	0	0	0	0	0	0	0	0	0	0	0.000148006	2.8609e-05	0.000356221	0.000390801	3.31433e-05	0	0	0	0	0	0	0	0	2.13124e-05	0.000112841	0
>SD_Shr-30141	0.000309328	4.51139e-05	0	0	0.000181034	0	0	4.29937e-05	3.68906e-05	0	7.66154e-05	0	3.34816e-05	0.000422804	0	0	0	0	0	0	0	0	0	0	0.000175973	0	0	0	0	0
>SD_Shr-30142	0	0	0	0.00149476	0	0	0	0	0	4.92582e-05	0	0	0	0	0	0	0	0	0	0	0	0	0	0	0	0	0	0	0	0
>SD_Shr-30144	0	0	0	0	0	0	0	0	0	0	0	0	0	0	0.000185007	0	4.45276e-05	0	0.00059658	0	8.15727e-05	8.08734e-05	0.000201877	9.12159e-05	1.75973e-05	0	0	0	0	0.000524164
>SD_Shr-30145	0	0	0	0	0	0	0	0	0	0	0	0	0	0	0	0	0	0	0	0	0	0	0	0	0.000598307	3.45399e-05	0	2.13124e-05	0	0
>SD_Shr-30146	0	0	0	0	0	0	0	0	0	0	0	0	0	0	3.70014e-05	0	0	0	0.000364576	0	0	0	0.000100939	9.12159e-05	7.03891e-05	0.000241779	0	4.26248e-05	0	0.000943495
>SD_Shr-30151	0	0	0	0	0	0	0	0	0	0	0	0	0	0	7.40028e-05	0	0.000133583	0.00036074	0.00019886	0.000394089	0.000244718	0	0.000201877	0	0	0	0.000103939	4.26248e-05	0	0
>SD_Shr-30147	0.000123731	4.51139e-05	0.000141712	0	7.24137e-05	0.000109637	0	8.59875e-05	0.000110672	0	0	6.09269e-05	0.000301334	0.000241602	0	0	0	0	0	0	0	0	0	0	7.03891e-05	0	0	0	0	0
>SD_Shr-30148	3.09328e-05	0.00144365	0	0	0	0	0	0	0	0	0	0	0	6.04005e-05	0	0	0	0	0	0	0	0	0	0	1.75973e-05	0	0	0	0	0
>SD_Shr-30149	6.18657e-05	0.000451139	0.000141712	0	0.000217241	0	0	8.59875e-05	0	0	0	3.04635e-05	6.69632e-05	6.04005e-05	0	0	0	0	3.31433e-05	0	0	0	0.000100939	0	5.27918e-05	0	0	0	0	0.000419331
>SD_Shr-30150	6.18657e-05	0.00117296	0	0	0	0.000109637	0	0	0	9.85163e-05	0	0	0	6.04005e-05	0	0	0	0	0	0	0	0	0	0	3.51945e-05	0	0	0	0	0
>SD_Shr-30152	0.000123731	0.000406025	7.08562e-05	0	0.000434482	0	0	0	0	0	0	0	0.000100445	6.04005e-05	0	0	0	0	0	0	0	0	0	0	7.03891e-05	0	0	0	0	0
>SD_Shr-30153	0	0	0	0	0	0	0	0	0	0	0	0	0	0	0	0	0	0	0.000232003	0.000197044	0.000163145	0	0.000100939	0	1.75973e-05	0.00013816	0	2.13124e-05	0.000112841	0.00167732
>SD_Shr-30154	0	0	0	0	0	0	0	0	0	0	0	0	0	0	0	0	0	0	3.31433e-05	0	0	0	0	0	0	0	0	0.00070331	0	0
>SD_Shr-30155	0	0	0	0	0	0	0	0	0	0	0	0	0	0	3.70014e-05	0	0	0	0	0	0	0	0.000100939	0	0.000158375	6.90799e-05	0	0.000404936	0.000225683	0
>SD_Shr-30156	3.09328e-05	0.000135342	0	0	3.62068e-05	0.000109637	0.000117177	8.59875e-05	0.000184453	0.000147775	0.000229846	0.000182781	3.34816e-05	0.000120801	0	0	0	0	0	0	0	0	0	0	5.27918e-05	0	0	0	0	0
>SD_Shr-30157	0.00021653	9.02279e-05	0	0	0.00010862	0	0	4.29937e-05	0	0	7.66154e-05	3.04635e-05	0.000167408	0.000362403	0	0	0	0	0	0	0	0	0	0	0.000140778	0	0	0	0	0
>SD_Shr-30158	9.27985e-05	0.000315798	0.000495993	0	3.62068e-05	0.000109637	0	4.29937e-05	0.000184453	0	0	6.09269e-05	3.34816e-05	0.000120801	0	0	0	0	0	0	0	0	0	0	5.27918e-05	0	0	0	0	0
>SD_Shr-30159	0.000247463	4.51139e-05	7.08562e-05	4.27075e-05	0.00010862	5.48183e-05	5.85885e-05	0	3.68906e-05	0	0	6.09269e-05	0.000133926	0.000120801	0	0	0	0	0	0	0	0	0	0	0.000158375	0	0	0	0	0
>SD_Shr-30160	0	0	0	0	0	0	0	0	0	0	0	0	0	0	0	0	2.22638e-05	0	0	0	0	0	0	0	0	0	0	0.000660685	0.000112841	0
>SD_Shr-30161	0	0	0	0	0	0	0	0	0	0	0	0	0	0	0	0	0.000734705	0	0	0	0	0	0	0	0	0	0	0	0	0
>SD_Shr-30162	0	4.51139e-05	0	0	0	0	0	0	0	4.92582e-05	0	0	3.34816e-05	0	0	0	0	0	0	0	8.15727e-05	0	0	0	0.000334348	3.45399e-05	0	0.000127875	0.000225683	0.000104833
>SD_Shr-30163	0	0	0	0	0	0	0	0	7.37811e-05	0	0	0	0	0	3.70014e-05	0	0	0	6.62866e-05	0	0.000163145	8.08734e-05	0.000302816	9.12159e-05	3.51945e-05	0.000310859	0	0	0.000677048	0.000419331
>SD_Shr-30164	0	0	0	0	0	0	0	0	0	0	0	0	0	0	0	0	2.22638e-05	3.00616e-05	6.62866e-05	0	0.000407864	0	0	0.000182432	7.03891e-05	0.00010362	0	4.26248e-05	0.000112841	0.00125799
>SD_Shr-30165	9.27985e-05	0.00022557	0.000141712	0	0.000217241	0.000164455	0	0.000171975	0	4.92582e-05	7.66154e-05	0.000121854	3.34816e-05	0	0	0	0	0	0	0	0	0	0	0	5.27918e-05	0	0	0	0	0
>SD_Shr-30166	0	0	0	0	0	0	0	0	0	0	0	0	0	0	3.70014e-05	0	0.000378484	0.000300616	3.31433e-05	0	8.15727e-05	0	0.000100939	9.12159e-05	0	0	0	2.13124e-05	0	0
>SD_Shr-30167	3.09328e-05	0	0.00170055	8.5415e-05	0	0	0	8.59875e-05	7.37811e-05	0	0	0	0	6.04005e-05	0	0	0	0	0	0	0	0	0	0	1.75973e-05	0	0	0	0	0
>SD_Shr-30168	3.09328e-05	0.000451139	0.000283425	8.5415e-05	0.000217241	0.000109637	5.85885e-05	8.59875e-05	0	4.92582e-05	0	3.04635e-05	3.34816e-05	0	0	0	0	0	0	0	0	0	0	0	3.51945e-05	0	0	0	0	0
>SD_Shr-30169	0	0	0	0	0	0	0	0	0	0	0	0	0.00100445	0	0	0	0	0	0	0	0	0	0	0	0	0	0	0	0	0.000209666
>SD_Shr-30170	0	0	0	0	0	0	0	0	0	0	0	0	0	0	0	2.8609e-05	0	0	0	0	0	8.08734e-05	0.000100939	0.00118581	1.75973e-05	0.0001727	0	0	0.000225683	0.000838662
>SD_Shr-30171	0.000185597	0	0.000212568	0	7.24137e-05	5.48183e-05	0.000234354	0	3.68906e-05	4.92582e-05	0	6.09269e-05	0	0.000120801	0	0	0	0	0	0	0	0	0	0	0.000175973	0	0	0	0	0
>SD_Shr-30172	0	0	0	0	0	0	0	0	0	0	0	0	0	0	0	0.000114436	0.000512067	6.01233e-05	0	0	0.000163145	0	0	0	0	0	0	0	0	0
>SD_Shr-30173	0.000340261	4.51139e-05	7.08562e-05	8.5415e-05	0	5.48183e-05	0.000117177	0	0	0	0	0	0	0	0	0	0	0	0	0	0	0	0	0	0.000228764	0	0	0	0	0
>SD_Shr-30174	0.000123731	0.000496253	0.000141712	0.00017083	3.62068e-05	0	0	0.000128981	3.68906e-05	0	0	0	0	0	0	0	0	0	0	0	0	0	0	0	7.03891e-05	0	0	0	0	0.000104833
>SD_Shr-30175	0	0	0	0	0	0	0	0	0	0	0	0	0	0	0	0	0	0	0	0	0	0	0	0	0.00019357	0	0	0.000383624	0.000112841	0.000104833
>SD_Shr-30176	0.000123731	0	7.08562e-05	8.5415e-05	3.62068e-05	0.000109637	0	4.29937e-05	0.000221343	4.92582e-05	0.000229846	0.000121854	3.34816e-05	6.04005e-05	0	0	0	0	0	0	0	0	0	0	7.03891e-05	0	0	0	0	0
>SD_Shr-30177	3.09328e-05	0.000586481	0.000212568	0	3.62068e-05	0	0	4.29937e-05	0.000110672	4.92582e-05	0	0	0.000133926	0.000181202	0	0	0	0	0	0	0	0	0	0	1.75973e-05	0	0	0	0	0
>SD_Shr-30178	6.18657e-05	9.02279e-05	0	4.27075e-05	3.62068e-05	5.48183e-05	0.000527296	8.59875e-05	0	0	0.000153231	0	0	0	0	0	0	0	0	0	0	0	0	0	0.00019357	0	0	0	0	0
>SD_Shr-30179	3.09328e-05	9.02279e-05	0.000212568	4.27075e-05	0.000144827	5.48183e-05	5.85885e-05	4.29937e-05	0.000258234	4.92582e-05	0.000153231	0	6.69632e-05	0.000181202	0	0	0	0	0	0	0	0	0	0	3.51945e-05	0	0	0	0	0
>SD_Shr-30180	9.27985e-05	4.51139e-05	0.000141712	0	3.62068e-05	5.48183e-05	0.000117177	0	0.000110672	0.000147775	0.000306462	6.09269e-05	6.69632e-05	0.000120801	0	0	0	0	0	0	0	0	0	0	8.79863e-05	0	0	0	0	0
>SD_Shr-30181	0.000123731	0	0.000141712	4.27075e-05	0.000217241	0	5.85885e-05	8.59875e-05	7.37811e-05	0	7.66154e-05	3.04635e-05	0.000133926	6.04005e-05	0	0	0	0	3.31433e-05	0	0	0	0	0	8.79863e-05	0	0	0	0	0
>SD_Shr-30182	0	0	0	0	0	0	0	0	0	0	0	0	0	0	0	0	0	6.01233e-05	0	0	0.000244718	0	0.000100939	0	1.75973e-05	0	0	0.000490186	0.000112841	0
>SD_Shr-30183	0	0	0	0	0	0	0	0	0	0	0	0	0	0	0	0	0	0	0	0	0	0	0	0	0	6.90799e-05	0	0	0.000225683	0.00283049
>SD_Shr-30184	0	0	0	0	0	0	0	0	0	0	0	0	0	0	7.40028e-05	0.00028609	0.000133583	0.000150308	0	0	8.15727e-05	0	0	0	0	0	0	2.13124e-05	0	0.000524164
>SD_Shr-30185	3.09328e-05	0	0	0	3.62068e-05	0	0	4.29937e-05	0	0	0	0.00079205	0	0	0	0	0	0	0	0	0	0	0	0	1.75973e-05	0	0	0	0	0
>SD_Shr-30186	0.000154664	0	0	8.5415e-05	3.62068e-05	5.48183e-05	5.85885e-05	4.29937e-05	0	0	0	3.04635e-05	0.000100445	0.000543605	0	0	0	0	0	0	0	0	0	0	0.000105584	0	0	0	0	0
>SD_Shr-30187	9.27985e-05	0.000135342	0.000141712	8.5415e-05	0.00010862	0	0	8.59875e-05	3.68906e-05	4.92582e-05	0	6.09269e-05	0.000133926	0.000241602	0	0	0	0	0	0	0	0	0	0	5.27918e-05	0	0	0	0	0
>SD_Shr-30188	0	0	0	0	0	0	0	0	0	0	0	0	0	0	0	0	0	0	0	0	0	0	0	0	1.75973e-05	6.90799e-05	0	0	0.000112841	0.00272565
>SD_Shr-30189	0	0	0	0	0	0	0	0	0	0	0	0	0	0	0	0	0	0	9.94299e-05	0	0	0	0	0.000182432	0.000105584	0.0001727	0	2.13124e-05	0	0.00136283
>SD_Shr-30190	0	0.00126319	0	0	3.62068e-05	0	0	0	0	0	0	3.04635e-05	0	0	0	0	0	0	0	0	0	0	0	0	0	0	0	0	0	0
>SD_Shr-30192	6.18657e-05	0.000135342	0	4.27075e-05	0	0.000109637	0.000117177	8.59875e-05	0.000110672	4.92582e-05	0	0.000121854	3.34816e-05	0.000302003	0	0	0	0	0	0	0	0	0	0	7.03891e-05	0	0	0	0	0
>SD_Shr-30191	0	0	0	0	0	0	0	0	0	0	0	0	0	0	0	0	0	0	0	0	0	0	0	0	5.27918e-05	0	0	0	0	0.00272565
>SD_Shr-30193	0	0	0	0	0	0	0	0	0	0	0	0	0	0	0	2.8609e-05	0	0	0.00019886	0.000394089	8.15727e-05	0.00024262	0	9.12159e-05	5.27918e-05	0.00020724	0	2.13124e-05	0	0.000524164
>SD_Shr-30194	0	0	0	0	0	0	0	0	0	0	0	0	0	0	0	0	0	3.00616e-05	3.31433e-05	0	0.000163145	0	0	0	0.000299154	0	0	8.52497e-05	0	0.000419331
>SD_Shr-30195	0	0	0	0	0	0	0	0	0	0	0	0	0	0	0	0	6.67913e-05	6.01233e-05	0	0	8.15727e-05	0.000161747	0.000201877	0	0	0.000310859	0.000415757	8.52497e-05	0.000225683	0
>SD_Shr-30196	9.27985e-05	0.000270684	7.08562e-05	4.27075e-05	3.62068e-05	0	0.000175765	4.29937e-05	3.68906e-05	9.85163e-05	0	0	0.000133926	0	0	0	0	0	0	0	0	0	0	0	0.000105584	0	0	0	0	0
>SD_Shr-30197	0	0	0	0	0	0	0	0	0	0	0	0	0	0	0	0	0	3.00616e-05	3.31433e-05	0	0	0	0.000100939	9.12159e-05	5.27918e-05	0	0	0.000447561	0.000112841	0
>SD_Shr-30198	0	0	0	0	0	0	0	0	0	0	0	0	0	0	3.70014e-05	0	0	6.01233e-05	0.000132573	0	0	0	0	0	1.75973e-05	3.45399e-05	0	0	0	0.00209666
>SD_Shr-30199	9.27985e-05	4.51139e-05	0.000212568	0.000128122	3.62068e-05	0	0.000351531	0	0	4.92582e-05	0	0	3.34816e-05	6.04005e-05	0	0	0	0	0	0	0	0	0	0	0.000158375	0	0	0	0	0
>SD_Shr-30200	0.00021653	9.02279e-05	0	0	0.00010862	0	0.000175765	0	0	9.85163e-05	0	3.04635e-05	3.34816e-05	0	0	0	0	0	0	0	0	0	0	0	0.000175973	0	0	0	0	0
>SD_Shr-30201	0	0	0	0	0	0	0	0	0	0	0	0	0	0	0	0	0	0	0	0	0.000163145	0	0.000302816	0.00100337	5.27918e-05	0.0001727	0	0	0	0.000419331
>SD_Shr-30202	0	0	0	0	0	0	0	0	0	0	0	0	0	0	0	0	0	0	0	0	0	8.08734e-05	0	0	5.27918e-05	3.45399e-05	0	2.13124e-05	0.000112841	0.00220149
>SD_Shr-30203	0	0	0	0	0	0	0	0	0	0	0	0	0	0	0	0	2.22638e-05	0	0	0	0	0.00218358	0	0	0	0	0	0	0	0
>SD_Shr-30204	9.27985e-05	0	0.000141712	4.27075e-05	3.62068e-05	0.000109637	0.000292942	0.000171975	7.37811e-05	0	0	0	0	0	0	0	0	0	0	0	0	0	0	0	0.000140778	0	0	0	0	0
>SD_Shr-30206	3.09328e-05	4.51139e-05	0.000566849	0	3.62068e-05	0	5.85885e-05	4.29937e-05	0.000258234	9.85163e-05	0	0	0.000100445	6.04005e-05	0	0	0	0	0	0	0	0	0	0	3.51945e-05	0	0	0	0	0
>SD_Shr-30207	0	0	0	0	0	0	0	0	0	0	0	0	0	0	0.000370014	2.8609e-05	0	6.01233e-05	9.94299e-05	0	0.000815727	0	0	0	0	0	0	4.26248e-05	0	0
>SD_Shr-30208	0	0	0	0	0	0	0	0	0	0	0	0	0	0	0	5.72181e-05	0.000222638	9.01849e-05	0	0	0	8.08734e-05	0.000100939	0.000364864	1.75973e-05	0	0	8.52497e-05	0.000112841	0.000104833
>SD_Shr-30209	0.000154664	0.000360911	0	0	0.000144827	5.48183e-05	0	0	3.68906e-05	4.92582e-05	0	3.04635e-05	6.69632e-05	0	0	0	0	0	0	0	0	0	0	0	8.79863e-05	0	0	0	0	0
>SD_Shr-30210	0	0	0	0.000768735	0	0	0.000117177	0	0.000184453	0	7.66154e-05	0	0	0	0	0	0	0	0	0	0	0	0	0	3.51945e-05	0	0	0	0	0
>SD_Shr-30211	9.27985e-05	4.51139e-05	0.000141712	0.000128122	7.24137e-05	5.48183e-05	0.000117177	0	7.37811e-05	4.92582e-05	0	6.09269e-05	6.69632e-05	0.000120801	0	0	0	0	0	0	0	0	0	0	8.79863e-05	0	0	0	0	0
>SD_Shr-30212	0.000123731	0.00022557	0.000141712	8.5415e-05	7.24137e-05	5.48183e-05	0	8.59875e-05	0.000110672	0	0	3.04635e-05	3.34816e-05	6.04005e-05	0	0	0	0	0	0	0	0	0	0	7.03891e-05	0	0	0	0	0
>SD_Shr-30213	0.000123731	9.02279e-05	0.000141712	0	0	0.000109637	5.85885e-05	0	3.68906e-05	0	7.66154e-05	0	0.000301334	6.04005e-05	0	0	0	0	0	0	0	0	0	0	8.79863e-05	0	0	0	0	0
>SD_Shr-30214	0	0	0	0	0	0	0	0	0	0	0	0	0	0	0.000111004	0.000228872	0.000200374	9.01849e-05	0	0	0	0	0	0	1.75973e-05	0	0	4.26248e-05	0	0.000209666
>SD_Shr-30216	0.000340261	0	0	0	3.62068e-05	0	0.000117177	0	0	0	0	0	0	6.04005e-05	0	0	0	0	0	0	0	0	0	0	0.000228764	0	0	0	0	0
>SD_Shr-30217	0	0	0	0	0	0	0	0	0	0	0	0	0	0	0	0	2.22638e-05	9.01849e-05	0	0.000197044	0.000326291	0	0.000302816	9.12159e-05	0	0	0	0	0.00157978	0
>SD_Shr-30218	0	0	0	0	3.62068e-05	0	0	0	0	0	0	0	0.00083704	6.04005e-05	0	0	0	0	0	0	0	0	0	0	0	0	0	0	0	0
>SD_Shr-30219	0	0	0	0	0	0	0	0	0	0	0	0	0.000904003	0	0	0	0	0	0	0	0	0	0	0	0	0	0	0	0	0
>SD_Shr-30220	6.18657e-05	9.02279e-05	0.000354281	4.27075e-05	0.000217241	0	0	8.59875e-05	0.000110672	4.92582e-05	0	0	0	0	0	0	0	0	0	0	0	0	0.000100939	0	3.51945e-05	0	0	0	0	0.000209666
>SD_Shr-30221	0	0	0	0	0	0	0	0	0	0	0	0	0	0	0	0	0	0	0	0	0	0	0	9.12159e-05	0	0	0	0	0	0.00272565
>SD_Shr-30222	6.18657e-05	9.02279e-05	7.08562e-05	8.5415e-05	0.000144827	0	0	8.59875e-05	3.68906e-05	9.85163e-05	0	0.000152317	6.69632e-05	0.000120801	0	0	0	0	0	0	0	0	0	0	3.51945e-05	0	0	0	0	0
>SD_Shr-30223	0.000123731	9.02279e-05	0	4.27075e-05	0	5.48183e-05	0.000175765	4.29937e-05	3.68906e-05	0.000147775	0	0	3.34816e-05	0.000181202	0	0	0	0	0	0	0	0	0	0	0.000123181	0	0	0	0	0
>SD_Shr-30224	0	0.000180456	0	0	0	0	5.85885e-05	0	0	0	0.000306462	0	0.000368298	0.000362403	0	0	0	0	0	0	0	0	0	0	1.75973e-05	0	0	0	0	0
>SD_Shr-30225	3.09328e-05	0.00108273	0	4.27075e-05	0	0	0	0	0	0	0	0	0	0	0	0	0	0	0	0	0	0	0	0	1.75973e-05	0	0	0	0	0
>SD_Shr-30226	0	0	0	0	0	0	0	0	0	0	0	0	0	0	0	0	0.000534331	3.00616e-05	3.31433e-05	0	8.15727e-05	0	0	0	0	0	0	0	0	0
>SD_Shr-30227	0.000154664	0	0	0	3.62068e-05	0	5.85885e-05	4.29937e-05	3.68906e-05	9.85163e-05	0.000153231	0.000121854	0.000133926	0	0	0	0	0	0	0	0	0	0	0	0.000105584	0	0	0	0	0
>SD_Shr-30228	9.27985e-05	9.02279e-05	0	0.000128122	0	0	0.000117177	4.29937e-05	0	0.000246291	0.000153231	3.04635e-05	0.000100445	0	0	0	0	0	0	0	0	0	0	0	8.79863e-05	0	0	0	0	0
>SD_Shr-30229	0	0	0	0	0	0	0	0	0	0	0	6.09269e-05	0.000167408	0	0	0	0	0	9.94299e-05	0	8.15727e-05	0.000161747	0.000100939	0.000638511	3.51945e-05	0	0	0	0.000338524	0
>SD_Shr-30230	0	0	0	0.000726027	3.62068e-05	0	0	0	0	0.000394065	0	0	0	0	0	0	0	0	0	0	0	0	0	0	0	0	0	0	0	0
>SD_Shr-30231	9.27985e-05	0	7.08562e-05	8.5415e-05	0	5.48183e-05	0.000117177	0	0.000147562	0	7.66154e-05	6.09269e-05	3.34816e-05	0.000241602	0	0	0	0	0	0	0	0	0	0	8.79863e-05	0	0	0	0	0
>SD_Shr-30232	0.000402127	0	0	0	0	0	0	0	0	0	0	0	0	0	0	0	0	0	0	0	0	0	0	0	0.000228764	0	0	0	0	0
>SD_Shr-30233	0	4.51139e-05	0.000141712	4.27075e-05	3.62068e-05	0.000219273	5.85885e-05	0	0.000110672	0.000147775	0.000153231	0.000152317	3.34816e-05	6.04005e-05	0	0	0	0	0	0	0	0	0	0	1.75973e-05	0	0	0	0	0
>SD_Shr-30234	0.00021653	0	0	4.27075e-05	0.000217241	0	0	0	3.68906e-05	9.85163e-05	7.66154e-05	3.04635e-05	0	0	0	0	0	0	0	0	0	0	0	0	0.000123181	0	0	0	0	0
>SD_Shr-30253	3.09328e-05	9.02279e-05	0.000354281	0	0.000217241	0	5.85885e-05	8.59875e-05	3.68906e-05	9.85163e-05	0	6.09269e-05	0	6.04005e-05	0	0	0	0	0	0	0	0	0	0	3.51945e-05	3.45399e-05	0	0	0	0
>SD_Shr-30236	0	0	0	0	0	0	0	0	0	0	0	0	0	0	0	0	2.22638e-05	0	9.94299e-05	0.000197044	0	8.08734e-05	0.000100939	0	0	0	0	2.13124e-05	0	0.00178216
>SD_Shr-30237	0	0	0	0	0	0	0	0	0	0	0	0	0	0	0	0	2.22638e-05	3.00616e-05	6.62866e-05	0	0.000244718	0.00024262	0.000302816	9.12159e-05	8.79863e-05	0.0001727	0	2.13124e-05	0	0
>SD_Shr-30238	0	0	0	0	0	0	0	0	0	0	0	0	0	0	3.70014e-05	2.8609e-05	0	0	0	0	0	0	0	0	0.000175973	6.90799e-05	0	0.000106562	0.000338524	0.000314498
>SD_Shr-30239	0	0	0	0	0	0	0	0	0	0	0	0	0	0	0	0	0	0	0	0	0	0.00129397	0.000403755	0.000182432	0	3.45399e-05	0	2.13124e-05	0	0.000104833
>SD_Shr-30240	0	0	0	0	0	0	0	0	0	0	0	0	0	0	0	0	4.45276e-05	0	0	0	0	0	0	0	0	0	0	0.000468873	0.000112841	0
>SD_Shr-30241	0	0	0	0	0	0	0	0	0	0	0	0	0	0	0	0	0	0	0	0	0	0	0	0	0	0	0	4.26248e-05	0.00203114	0.000524164
>SD_Shr-30242	3.09328e-05	0.000270684	0.000141712	0	3.62068e-05	5.48183e-05	5.85885e-05	4.29937e-05	7.37811e-05	0	0	9.13904e-05	0.000133926	6.04005e-05	0	0	0	0	0	0	0	0	0	0	3.51945e-05	0	0	0	0	0
>SD_Shr-30243	3.09328e-05	4.51139e-05	0.000141712	0	0.000253448	0.000109637	0	0	7.37811e-05	0	0	3.04635e-05	0.000267853	0	0	0	0	0	0	0	0	0	0	0	1.75973e-05	0	0	0	0	0
>SD_Shr-30244	0	0	0	0	0	0	0	0	0	0	0	0	0.00083704	0	0	0	0	0	0	0	0	0	0	0	0	0	0	0	0	0
>SD_Shr-30245	0.00021653	4.51139e-05	0.000212568	0	0.00010862	0	0	0	0	0	0	0	3.34816e-05	0.000120801	0	0	0	0	0	0	0	0	0	0	0.000123181	3.45399e-05	0	0	0	0
>SD_Shr-30246	9.27985e-05	4.51139e-05	0	8.5415e-05	0	0	0.000292942	0	3.68906e-05	0.000147775	7.66154e-05	3.04635e-05	0	0	0	0	0	0	0	0	0	0	0	0	0.000140778	0	0	0	0	0
>SD_Shr-30247	3.09328e-05	0	0.000141712	0	3.62068e-05	5.48183e-05	0	4.29937e-05	0.000184453	4.92582e-05	7.66154e-05	0.000182781	3.34816e-05	0.000181202	0	0	0	0	0	0	0	0	0	0	1.75973e-05	0	0	0	0	0
>SD_Shr-30248	0	0.000180456	0	0	0.000289655	0	0	0	3.68906e-05	0	0	0	0	0	0	0	0	0	3.31433e-05	0	8.15727e-05	8.08734e-05	0	0.000182432	5.27918e-05	3.45399e-05	0	0	0.000225683	0
>SD_Shr-30249	0	0	0	0	0	0	0	0	0	0	0	0	0	0	0	0	0	6.01233e-05	0	0	8.15727e-05	8.08734e-05	0.000100939	0	0	0	0	0.000404936	0	0
>SD_Shr-30250	0	0	0	0	0	0	0	0	0	0	0	0	0	0	0	0	0.000512067	0	0	0	8.15727e-05	0	0	0	0	0	0	0	0	0
>SD_Shr-30251	0	4.51139e-05	0.000637705	0	0	0.000164455	5.85885e-05	8.59875e-05	3.68906e-05	0	7.66154e-05	0.000121854	0	6.04005e-05	0	0	0	0	0	0	0	0	0	0	1.75973e-05	0	0	0	0	0
>SD_Shr-30252	0.000123731	0	7.08562e-05	0	0	0.000109637	5.85885e-05	4.29937e-05	7.37811e-05	0.000147775	0	9.13904e-05	0	0.000120801	0	0	0	0	0	0	0	0	0	0	8.79863e-05	0	0	0	0	0
>SD_Shr-30254	0.000123731	0.000135342	0	4.27075e-05	7.24137e-05	0.000219273	0	4.29937e-05	0	0.000197033	7.66154e-05	0	0	0	0	0	0	0	0	0	0	0	0	0	7.03891e-05	0	0	0	0	0
>SD_Shr-30255	0	0.000406025	0.000141712	0	0.000144827	0.000109637	5.85885e-05	0	0	4.92582e-05	0	0	0.000133926	0	0	0	0	0	0	0	0	0	0	0	1.75973e-05	0	0	0	0	0
>SD_Shr-30256	6.18657e-05	9.02279e-05	0.000141712	0	0.000434482	0	5.85885e-05	0	3.68906e-05	0	0	0	3.34816e-05	0	0	0	0	0	0	0	0	0	0	0	5.27918e-05	0	0	0	0	0
>SD_Shr-30257	0	0	0	0	0	0	0	0	0	0	0	0	0	0	0	0	0	0	0	0	0	0.000889608	0.000201877	0.000364864	3.51945e-05	0	0	0	0.000225683	0.000314498
>SD_Shr-30258	9.27985e-05	9.02279e-05	7.08562e-05	0.00017083	0	0.000109637	0	8.59875e-05	3.68906e-05	0	0	9.13904e-05	6.69632e-05	6.04005e-05	0	0	0	0	0	0	0	0	0	0	5.27918e-05	0	0	0	0	0
>SD_Shr-30259	0.000247463	0	7.08562e-05	0	0	0	0.000175765	4.29937e-05	0	0	0	0	0	0	0	0	0	0	0	0	0	0	0	0	0.00019357	0	0	0	0	0
>SD_Shr-30260	0	0	0	0	0	0	0	0	0	0	0	0	0	0	0	0	0.000423012	6.01233e-05	3.31433e-05	0	0	0	0	0	0	0	0.000103939	0	0	0
>SD_Shr-30261	0	0	0	0	0	0	0	0	0	0	0	0	0	0	0.000481018	0	8.90551e-05	3.00616e-05	9.94299e-05	0	8.15727e-05	0	0	9.12159e-05	0	0	0	0	0	0
>SD_Shr-30262	0.000309328	0	0	4.27075e-05	0	0	5.85885e-05	0	0	0	0	0	0	0	0	0	0	0	0	0	0	0	0	0	0.00019357	0	0	0	0	0
>SD_Shr-30263	0	0	0	0	0	0	0	0	0	0	0	0	0	0	0	0	0	0	0	0	8.15727e-05	0	0	0	0	0	0	0.000447561	0	0.000104833
>SD_Shr-30264	0	0	0.000637705	0	0	0	0	0	0.000368906	0	0.000153231	0	3.34816e-05	6.04005e-05	0	0	0	0	0	0	0	0	0	0	0	0	0	0	0	0
>SD_Shr-30265	0	0	0	0	0	0	0	0	0	0	0	0	0	0	0	0	4.45276e-05	0	0	0	8.15727e-05	8.08734e-05	0	9.12159e-05	0	0.00013816	0.000415757	0.000213124	0	0
>SD_Shr-30266	0	0	0	0	0	0	0	0	0	0	0	0	0	0	0.000111004	5.72181e-05	4.45276e-05	6.01233e-05	0.000132573	0.000394089	8.15727e-05	0	0	0.000182432	1.75973e-05	3.45399e-05	0	6.39373e-05	0	0
>SD_Shr-30267	0	0	0	0	0	0	0	0	0	0	0	0	0	0	0.000111004	0	4.45276e-05	0.000270555	0	0	0	8.08734e-05	0	0	0	0	0	0.000170499	0	0
>SD_Shr-30268	9.27985e-05	0	0.000283425	4.27075e-05	0.00010862	5.48183e-05	0	0	3.68906e-05	0.000147775	0	0	3.34816e-05	0.000181202	0	0	0	0	0	0	0	0	0	0	5.27918e-05	0	0	0	0	0
>SD_Shr-30276	0	0	0	0	0	0	0	0	0	0	0	0	0	0	3.70014e-05	0.000200263	8.90551e-05	0.000120247	0	0.000197044	8.15727e-05	0	0.000100939	0	0	0	0	6.39373e-05	0.000112841	0
>SD_Shr-30269	0	0	0	0	0	0	0	0	0	0	0	0	0	0	0	0	0	0	0.00039772	0.000394089	0	0	0	0	8.79863e-05	6.90799e-05	0	0	0.000112841	0
>SD_Shr-30270	0	0	0	0	0	0	0	0	0	0	0	0	0	0	3.70014e-05	0	0	0	0	0	0	8.08734e-05	0	0	0	0	0	2.13124e-05	0.000338524	0.00167732
>SD_Shr-30271	0.000154664	0	0	0	0	0	0.000292942	0	0	0	0	0	3.34816e-05	6.04005e-05	0	0	0	0	0	0	0	0	0	0	0.000175973	0	0	0	0	0
>SD_Shr-30272	3.09328e-05	0	0.000212568	0	0	5.48183e-05	5.85885e-05	0.000128981	3.68906e-05	0	7.66154e-05	3.04635e-05	0.000100445	0.000302003	0	0	0	0	0	0	0	0	0	0	3.51945e-05	0	0	0	0	0
>SD_Shr-30273	0	0	0	0	0	0	0	0	0	0	0	0	0	0	0	0	0.000489803	0	0	0	0	0	0	0	0	0	0	0	0	0
>SD_Shr-30274	6.18657e-05	4.51139e-05	7.08562e-05	8.5415e-05	7.24137e-05	0	5.85885e-05	0.000128981	7.37811e-05	9.85163e-05	7.66154e-05	3.04635e-05	0	6.04005e-05	0	0	0	0	0	0	0	0	0	0	5.27918e-05	0	0	0	0	0
>SD_Shr-30275	0.00021653	4.51139e-05	0	0	0	0	0.000117177	0	0	0	0	0	0	0.000181202	0	0	0	0	0	0	0	0	0	0	0.000158375	0	0	0	0	0
>SD_Shr-30277	0	0	0	0	0	0	0	0	0	0	0	0	0	0	0	0	0.000489803	0	0	0	0	0	0	0	0	0	0	0	0	0
>SD_Shr-30278	0.000278396	4.51139e-05	0	4.27075e-05	0	0	0	0	7.37811e-05	0	0	0	0	0	0	0	0	0	0	0	0	0	0	0	0.000158375	0	0	0	0	0
>SD_Shr-30279	0	0	0	0	0	0	0	0	0	0	0	3.04635e-05	0.000703114	0	0	0	0	0	0	0	0	0	0	0	0	0	0	0	0	0
>SD_Shr-30280	9.27985e-05	9.02279e-05	0.000212568	0	7.24137e-05	0	0	0.000128981	0.000110672	0	0	0	0.000100445	0	0	0	0	0	0	0	0	0	0	0	5.27918e-05	0	0	0	0	0
>SD_Shr-30291	0.000123731	4.51139e-05	0	0.000128122	0	5.48183e-05	5.85885e-05	0	0	0.000197033	7.66154e-05	3.04635e-05	0	6.04005e-05	0	0	0	0	0	0	0	0	0	0	8.79863e-05	0	0	0	0	0
>SD_Shr-30310	6.18657e-05	0.000270684	0.000141712	0	0.000253448	0	0	0	3.68906e-05	0	0	0	3.34816e-05	0	0	0	0	0	0	0	0	0	0	0	5.27918e-05	0	0	0	0	0
>SD_Shr-30281	3.09328e-05	0.000135342	0.000212568	0	0	0.000657819	0	0	0	0	0	3.04635e-05	0	0	0	0	0	0	0	0	0	0	0	0	1.75973e-05	0	0	0	0	0
>SD_Shr-30282	0	0	0	0	0	0	0.000175765	0	0	0	0	0	0.000435261	0.000120801	0	0	0	0	0	0	0	0	0	0	5.27918e-05	0	0	0	0	0
>SD_Shr-30283	3.09328e-05	4.51139e-05	0.000141712	0.000469782	3.62068e-05	0	5.85885e-05	4.29937e-05	3.68906e-05	0	0	0	0	0	0	0	0	0	0	0	0	0	0	0	3.51945e-05	0	0	0	0	0
>SD_Shr-30284	0	0	0	0	0	0	0	0	0	0	0	0	0	0	0.000111004	2.8609e-05	2.22638e-05	0.000120247	0.00019886	0.000197044	0.000326291	0	0	0	0	0	0	0	0	0.000104833
>SD_Shr-30285	0.000278396	0	0	4.27075e-05	0	0	0	0	0	0	0	0	3.34816e-05	0	0	0	0	0	0	0	0	0	0	0	0.000158375	0	0	0	0	0.000104833
>SD_Shr-30286	3.09328e-05	9.02279e-05	0	0	3.62068e-05	5.48183e-05	0	4.29937e-05	0	0	0	0	0.000468742	0	0	0	0	0	0	0	0	0	0	0	1.75973e-05	0	0	0	0	0
>SD_Shr-30287	0	0	0	0.00085415	0	0	0	0	3.68906e-05	0	0	0	0	0	0	0	0	0	0	0	0	0	0	0	0	0	0	0	0	0
>SD_Shr-30288	0	4.51139e-05	0	0	0	0	5.85885e-05	0	0	0	0	0	0.000602669	0	0	0	0	0	0	0	0	0	0	0	1.75973e-05	0	0	0	0	0
>SD_Shr-30289	0	0	0	0	0	0	0	0	0	0	0	0	0	0	0	0	0	0	3.31433e-05	0	0	0	0	0	0	3.45399e-05	0	0	0	0.00199182
>SD_Shr-30290	6.18657e-05	4.51139e-05	0.000141712	0	0	0	0.000175765	0	0	0.000147775	7.66154e-05	3.04635e-05	6.69632e-05	6.04005e-05	0	0	0	0	0	0	0	0	0	0	8.79863e-05	0	0	0	0	0
>SD_Shr-30292	0	0	0	0	0	0	0	0	0	0	0	0	0	0	3.70014e-05	5.72181e-05	2.22638e-05	0	3.31433e-05	0	0	0	0	9.12159e-05	0	0	0	0	0	0.00157249
>SD_Shr-30293	0	0	0	0	0	0	0	0	0	0	0	0	0	0	0.00025901	2.8609e-05	4.45276e-05	6.01233e-05	6.62866e-05	0	0	0.000161747	0	9.12159e-05	0	0	0	8.52497e-05	0	0
>SD_Shr-30294	0	0.000721823	0	0	0	5.48183e-05	0	0	0	4.92582e-05	7.66154e-05	3.04635e-05	0	6.04005e-05	0	0	0	0	0	0	0	0	0	0	0	0	0	0	0	0
>SD_Shr-30295	0	0	0	0	0	0	0	0	0	0	0	0	0	0	0	8.58271e-05	2.22638e-05	9.01849e-05	0.000232003	0.000394089	0.000326291	0	0	9.12159e-05	0	0	0	0	0	0
>SD_Shr-30296	6.18657e-05	0	0	4.27075e-05	0	5.48183e-05	5.85885e-05	4.29937e-05	3.68906e-05	0.000197033	0	0.000152317	0	0.000120801	0	0	0	0	0	0	0	0	0	0	5.27918e-05	0	0	0	0	0
>SD_Shr-30297	0.00021653	0.000135342	0	0	0	0	0	4.29937e-05	0	9.85163e-05	0	0	0	6.04005e-05	0	0	0	0	0	0	0	0	0	0	0.000123181	0	0	0	0	0
>SD_Shr-30298	0	0	0	0	0	0	0	0	0	0	0	0	0	0	3.70014e-05	0	0	0	0	0	0	0	0	0.000182432	5.27918e-05	0.000276319	0	0	0.000112841	0.000628997
>SD_Shr-30309	3.09328e-05	4.51139e-05	0.000141712	8.5415e-05	7.24137e-05	0	0	4.29937e-05	3.68906e-05	0.000147775	0	6.09269e-05	0.000100445	0.000120801	0	0	0	0	0	0	0	0	0	0	1.75973e-05	0	0	0	0	0
>SD_Shr-30299	0	0	0	0	0	0	0	0	0	0	0	0	0	0	0.000111004	0.000114436	0.000133583	0.000120247	3.31433e-05	0	0	0	0	0	0	0	0	4.26248e-05	0	0
>SD_Shr-30300	0	0	0	0	0	0	0	0	0	0	0	0	0	0	0.000407015	0	4.45276e-05	0	3.31433e-05	0	0.000244718	0	0.000100939	0	0	0	0.000207879	0	0	0
>SD_Shr-30301	0.000185597	0	0	4.27075e-05	0	5.48183e-05	0.000117177	0	0	9.85163e-05	0	0	0	0	0	0	0	0	0	0	0	0	0	0	0.000140778	0	0	0	0	0
>SD_Shr-30302	0	0	0	0	0	0	0	0	0	0	0	0	0	0	0	0	0	3.00616e-05	0	0	0	0	0.000100939	9.12159e-05	3.51945e-05	0.00010362	0	4.26248e-05	0	0.00104833
>SD_Shr-30304	0	0	0.000141712	0	0	0	5.85885e-05	8.59875e-05	0.000110672	4.92582e-05	0	0.000213244	6.69632e-05	6.04005e-05	0	0	0	0	0	0	0	0	0	0	1.75973e-05	0	0	0	0	0
>SD_Shr-30305	6.18657e-05	4.51139e-05	7.08562e-05	4.27075e-05	3.62068e-05	0	5.85885e-05	0	0.000147562	4.92582e-05	0.000153231	3.04635e-05	3.34816e-05	6.04005e-05	0	0	0	0	0	0	0	0	0	0	5.27918e-05	0	0	0	0	0
>SD_Shr-30306	0	0	0	0	0	0	0	0	0	0	0	0	0	0	3.70014e-05	0	0	0	3.31433e-05	0	0.000326291	0.00024262	0.000100939	9.12159e-05	0	6.90799e-05	0	4.26248e-05	0.000564207	0
>SD_Shr-30307	0	0	0	8.5415e-05	0	0	0.000468708	0	0	0	7.66154e-05	0	3.34816e-05	0	0	0	0	0	0	0	0	0	0	0	0.000140778	0	0	0	0	0
>SD_Shr-30308	0	0	0	0	0	0	0	0	0	0	0	0	0	0	0.000148006	0	2.22638e-05	0	0.000132573	0.000197044	0	0	0	0	7.03891e-05	6.90799e-05	0	8.52497e-05	0	0
>SD_Shr-30311	0	0	0	0	0	0	0	0	0	0	0	0	0	0	0	0	0	0	3.31433e-05	0	8.15727e-05	0.00024262	0	9.12159e-05	7.03891e-05	0.0001727	0	0	0	0.000419331
>SD_Shr-30312	0	0	0	0	0	0	0	0	0	0	0	0	0	0	0	0	0	0	0	0	0	0	0	0	0.000105584	0	0	0.000255749	0.000112841	0
>SD_Shr-30313	0	0.000857165	0	0	0	0	0	0	0	0	0	0	0	0	0	0	0	0	0	0	0	0	0	0	0	0	0	0	0	0
>SD_Shr-30314	6.18657e-05	4.51139e-05	0.000141712	0.000128122	0	5.48183e-05	0	0	0	0.000246291	0	0	0	0	0	0	0	0	3.31433e-05	0	0	8.08734e-05	0	9.12159e-05	3.51945e-05	0	0	0	0	0
>SD_Shr-30315	9.27985e-05	4.51139e-05	0	0	3.62068e-05	0	0.000117177	0	0	0	0	0	0.000234371	0	0	0	0	0	0	0	0	0	0	0	8.79863e-05	0	0	0	0	0
>SD_Shr-30316	0	0.000857165	0	0	0	0	0	0	0	0	0	0	0	0	0	0	0	0	0	0	0	0	0	0	0	0	0	0	0	0
>SD_Shr-30317	0	0	0	0	0	0	0	0	0	0	0	0	0	0	0	0	0	0	3.31433e-05	0	0	0.000161747	0.000706571	0.000182432	1.75973e-05	0	0.000103939	0	0.000225683	0.000314498
>SD_Shr-30318	0	0	0	0	0	0	0	0	0	0	0	0	0	0	0	0	0	0	9.94299e-05	0	0	0	0.000100939	9.12159e-05	1.75973e-05	0.00010362	0	2.13124e-05	0	0.000943495
>SD_Shr-30319	0	0.000315798	0.000425137	4.27075e-05	0	0	0.000117177	0	0	0	0	3.04635e-05	0	0	0	0	0	0	0	0	0	0	0	0	3.51945e-05	0	0	0	0	0
>SD_Shr-30320	0	0	0	0.000768735	0	0	0	0	0	0	0	0	0	0	0	0	0	0	0	0	0	0	0	0	0	0	0	0	0	0
>SD_Shr-30321	3.09328e-05	0	0	8.5415e-05	0	0	0	0.000171975	0	0	0	0	0.000334816	0	0	0	0	0	0	0	0	0	0	0	1.75973e-05	0	0	0	0	0
>SD_Shr-30322	0.00021653	0.000180456	0	0	0	0	0	0	0	0	0	0	0	0	0	0	0	0	0	0	0	0	0	0	0.000123181	0	0	0	0	0
>SD_Shr-30323	0	0	0	0	0	0	0	0	0	0	0	0	0	0	0	0	0	0	0	0	0	0.000727861	0.000201877	9.12159e-05	0	3.45399e-05	0	0	0	0.000524164
>SD_Shr-30324	0	0	0	0	0	0	0	0	0	0	0	0	0	0	7.40028e-05	5.72181e-05	4.45276e-05	0	0.000132573	0.000394089	0	0	0.000100939	0.000182432	1.75973e-05	0	0	4.26248e-05	0	0
>SD_Shr-30325	0	0.00022557	0	0	0	0	0	0	0	0	0	3.04635e-05	0.000401779	0	0	0	0	0	0	0	0	0	0	0	0	0	0	0	0	0
>SD_Shr-30326	9.27985e-05	9.02279e-05	7.08562e-05	8.5415e-05	0	0	0	4.29937e-05	3.68906e-05	9.85163e-05	7.66154e-05	3.04635e-05	3.34816e-05	0	0	0	0	0	0	0	0	0	0	0	5.27918e-05	0	0	0	0	0
>SD_Shr-30327	0	0.000586481	0	0	3.62068e-05	0	0	8.59875e-05	3.68906e-05	0	7.66154e-05	0	0	0	0	0	0	0	0	0	0	0	0	0	0	0	0	0	0	0
>SD_Shr-30328	0.00021653	0	0	0	0.000144827	0	0	0	0	0	0	0	0	0	0	0	0	0	0	0	0	0	0	0	0.000123181	0	0	0	0	0
>SD_Shr-30329	0.00021653	0	0	0	0	0	5.85885e-05	0	0	0	0	0	0	0	0	0	0	0	0	0	0	8.08734e-05	0	0	0.000140778	0	0	0	0	0.000104833
>SD_Shr-30330	6.18657e-05	4.51139e-05	7.08562e-05	4.27075e-05	3.62068e-05	0.000109637	0	4.29937e-05	0.000110672	4.92582e-05	0	6.09269e-05	3.34816e-05	0	0	0	0	0	0	0	0	0	0	0	3.51945e-05	0	0	0	0	0
>SD_Shr-30331	0	0	0	0	0	0	0	0	0	0	0	0	0	0	0	0	0.000400748	0	0	0	0	0	0	0	0	0	0	0	0	0
>SD_Shr-30332	0.000278396	0	0	0	0	0	0	0	0	0	0	0	0	0	0	0	0	0	0	0	0	0	0	0	0.000158375	0	0	0	0	0
>SD_Shr-30333	0.000154664	9.02279e-05	0	0	3.62068e-05	0	0	0	3.68906e-05	4.92582e-05	0	3.04635e-05	6.69632e-05	0	0	0	0	0	0	0	0	0	0	0	8.79863e-05	0	0	0	0	0
>SD_Shr-30334	0	0	0	0	0	0	0	0	0	0	0	0	0	0	0	0	0	0	3.31433e-05	0.000197044	8.15727e-05	0	0	9.12159e-05	0	0.000310859	0	0	0	0.000524164
>SD_Shr-30335	0	0	0	0	0	0	0	0	0	0	0	0	0	0	0	0	0.000289429	3.00616e-05	0	0	0.000163145	8.08734e-05	0	0	0	3.45399e-05	0	0	0	0
>SD_Shr-30336	0	0	0	0	0	0	0	0	0	0	0	0	0	0	7.40028e-05	8.58271e-05	0.000111319	6.01233e-05	3.31433e-05	0	0	0	0	9.12159e-05	0	3.45399e-05	0	4.26248e-05	0	0.000104833
>SD_Shr-30337	0	0.000180456	0	4.27075e-05	3.62068e-05	0	0	4.29937e-05	0	0.000147775	0.000306462	3.04635e-05	6.69632e-05	6.04005e-05	0	0	0	0	0	0	0	0	0	0	0	0	0	0	0	0
>SD_Shr-30338	0	4.51139e-05	7.08562e-05	0	0	5.48183e-05	0	0	3.68906e-05	0.000246291	0	0.000213244	3.34816e-05	6.04005e-05	0	0	0	0	0	0	0	0	0	0	0	0	0	0	0	0
>SD_Shr-30339	0	0	0	0	0	0	0	0	0	0	0	0	0	0	0	0.000114436	2.22638e-05	3.00616e-05	0	0	0	0.000404367	0.000201877	0.000364864	0	0	0	0	0	0.000104833
>SD_Shr-30340	0	0	0	0	0	0	5.85885e-05	0	0	0	0	0	0.000535706	0	0	0	0	0	0	0	0	0	0	0	1.75973e-05	0	0	0	0	0
>SD_Shr-30341	0	0.000135342	0	0	0.000144827	5.48183e-05	5.85885e-05	0.000214969	0	0	0.000153231	3.04635e-05	0	0	0	0	0	0	0	0	0	0	0	0	1.75973e-05	0	0	0	0	0
>SD_Shr-30342	0	0	0	0	0	0	0	4.29937e-05	0	0	0	0	0.000535706	0	0	0	0	0	0	0	0	0	0	0	0	0	0	0	0	0
>SD_Shr-30343	9.27985e-05	9.02279e-05	7.08562e-05	4.27075e-05	0	5.48183e-05	0	4.29937e-05	7.37811e-05	0	0	0	0	0.000181202	0	0	0	0	0	0	0	0	0	0	5.27918e-05	0	0	0	0	0
>SD_Shr-30344	9.27985e-05	0	0.000212568	0	0	0	0	8.59875e-05	3.68906e-05	0	0	0	0.000133926	6.04005e-05	0	0	0	0	0	0	0	0	0	0	5.27918e-05	0	0	0	0	0
>SD_Shr-30345	0	0	7.08562e-05	0	0.000217241	0	0	0	0	0	0.000153231	0	0.000267853	0	0	0	0	0	0	0	0	0	0	0	0	0	0	0	0	0
>SD_Shr-30346	0.000154664	0.000135342	0	8.5415e-05	3.62068e-05	0	0	4.29937e-05	0	0	0	0	0	0	0	0	0	0	0	0	0	0	0	0	8.79863e-05	0	0	0	0	0
>SD_Shr-30347	6.18657e-05	0.000135342	7.08562e-05	4.27075e-05	7.24137e-05	5.48183e-05	0	4.29937e-05	3.68906e-05	0	0	0	0	0.000181202	0	0	0	0	0	0	0	0	0	0	3.51945e-05	0	0	0	0	0
>SD_Shr-30348	0.000185597	4.51139e-05	0	0	7.24137e-05	0	5.85885e-05	0	0	0	0	0	0	0	0	0	0	0	0	0	0	0	0	0	0.000123181	0	0	0	0	0
>SD_Shr-30349	9.27985e-05	0	0	8.5415e-05	0	0	0.000234354	0	0	4.92582e-05	0	0	0	0	0	0	0	0	0	0	0	0	0	0	0.000123181	0	0	0	0	0
>SD_Shr-30350	3.09328e-05	4.51139e-05	0	0	0.000325861	0	0	0.000128981	0	0	7.66154e-05	3.04635e-05	0	0	0	0	0	0	0	0	0	0	0	0	1.75973e-05	0	0	0	0	0
>SD_Shr-30351	0	0	0	0	0	0	0	0	0	0	0	0	0	0	0	0.000114436	0.000111319	0.000150308	0	0	8.15727e-05	0	0	0	0	0	0	4.26248e-05	0	0
>SD_Shr-30352	9.27985e-05	0	0	4.27075e-05	3.62068e-05	0	0	0	0	9.85163e-05	7.66154e-05	9.13904e-05	3.34816e-05	0.000120801	0	0	0	0	0	0	0	0	0	0	5.27918e-05	0	0	0	0	0
>SD_Shr-30353	3.09328e-05	0	0	8.5415e-05	0	5.48183e-05	0.000117177	4.29937e-05	3.68906e-05	0	0.000153231	0.000121854	0	0	0	0	0	0	0	0	0	0	0	0	5.27918e-05	0	0	0	0	0
>SD_Shr-30354	3.09328e-05	4.51139e-05	7.08562e-05	4.27075e-05	0.000144827	0.000164455	0	4.29937e-05	3.68906e-05	0	0	0	0.000100445	0	0	0	0	0	0	0	0	0	0	0	1.75973e-05	0	0	0	0	0
>SD_Shr-30355	0	0	0	0	0	0	0.000117177	0	0	0	0	0	0.000435261	0	0	0	0	0	0	0	0	0	0	0	3.51945e-05	0	0	0	0	0
>SD_Shr-30356	0	0.000135342	0	4.27075e-05	7.24137e-05	0	0.000117177	0	3.68906e-05	0	0.000153231	3.04635e-05	3.34816e-05	0.000120801	0	0	0	0	0	0	0	0	0	0	3.51945e-05	0	0	0	0	0
>SD_Shr-30357	0	0	0	0	0	0	0	0	0	0	0	0	0	0	3.70014e-05	5.72181e-05	2.22638e-05	0.000150308	0.000265146	0	0	0	0	0	0	0	0	0	0	0
>SD_Shr-30364	0	0	0	0	0	0	0	0	0	0	0	0	0	0	3.70014e-05	0	0	0	0	0	0	8.08734e-05	0.000100939	9.12159e-05	3.51945e-05	0.00013816	0	0	0	0.00073383
>SD_Shr-30370	3.09328e-05	0.000451139	7.08562e-05	0	0	0	0	0	3.68906e-05	9.85163e-05	0	0	0	6.04005e-05	0	0	0	0	0	0	0	0	0	0	1.75973e-05	0	0	0	0	0
>SD_Shr-30375	6.18657e-05	0.00022557	7.08562e-05	0	7.24137e-05	0	0	0	0	0	0	6.09269e-05	3.34816e-05	0.000120801	0	0	0	0	0	0	0	0	0	0	3.51945e-05	0	0	0	0	0
>SD_Shr-30359	0	0	0	0	0	0	0	0	0	0	0	0	0	0	0	0	0	0	0	0	0	0	0	0	8.79863e-05	0.000379939	0	0	0	0
>SD_Shr-30360	6.18657e-05	0.000270684	0.000141712	4.27075e-05	0	0	5.85885e-05	4.29937e-05	0	0	0	0	0	0	0	0	0	0	0	0	0	0	0	0	5.27918e-05	0	0	0	0	0
>SD_Shr-30361	0	0	0	0	0	0	0	0	0	0	0	0	0.000535706	0	0	0	0	0	0	0	0	0	0	0	0	0	0	0	0	0
>SD_Shr-30362	0.000247463	0	0	0	0	0	0	0	0	0	0	0	0	0	0	0	0	0	0	0	0	0	0	0	0.000140778	0	0	0	0	0
>SD_Shr-30363	0.000185597	0	0	0	0	0	5.85885e-05	0	0	0	7.66154e-05	0	0	0	0	0	0	0	0	0	0	0	0	9.12159e-05	0.000123181	0	0	0	0	0
>SD_Shr-30365	0	0	0	0	0	0	0	0	0	0	0	0	0	0	0	8.58271e-05	0	6.01233e-05	6.62866e-05	0	0.000163145	0	0.000100939	0	0	0	0	0.000106562	0.000112841	0
>SD_Shr-30366	0	0	0	0	0	0	0	0	0	0	0	0	0	0	3.70014e-05	5.72181e-05	0.000133583	0.000120247	0	0	8.15727e-05	0	0	0	0	0	0	2.13124e-05	0.000112841	0
>SD_Shr-30367	0	0	0	0	0	0	0	0	0	0	0	0	0	0	7.40028e-05	2.8609e-05	2.22638e-05	6.01233e-05	0	0	8.15727e-05	0	0	0	0	0	0	0.000149187	0.000225683	0
>SD_Shr-30368	0	0	0	0	0	0	0	0	0	0	0	0	0	0	0.000148006	0	2.22638e-05	0	0.00019886	0.000197044	0.000244718	0	0	0	0	0	0	2.13124e-05	0	0
>SD_Shr-30369	6.18657e-05	4.51139e-05	0.000212568	0	3.62068e-05	5.48183e-05	0	0	0.000110672	0	7.66154e-05	0	0	6.04005e-05	0	0	0	0	0	0	0	0	0	0	3.51945e-05	0	0	0	0	0.000104833
>SD_Shr-30371	0.000123731	9.02279e-05	7.08562e-05	0	3.62068e-05	0	0	0	0	0	0	0	3.34816e-05	0.000120801	0	0	0	0	0	0	0	0	0	0	7.03891e-05	0	0	0	0	0.000104833
>SD_Shr-30372	6.18657e-05	4.51139e-05	7.08562e-05	0	3.62068e-05	5.48183e-05	0.000175765	4.29937e-05	0	0	7.66154e-05	0	0	0	0	0	0	0	0	0	0	0	0	0	8.79863e-05	0	0	0	0	0
>SD_Shr-30373	9.27985e-05	0	0	4.27075e-05	0	0	0.000234354	0	0	0	0	0	3.34816e-05	0	0	0	0	0	0	0	0	0	0	0	0.000123181	0	0	0	0	0
>SD_Shr-30374	9.27985e-05	9.02279e-05	0	4.27075e-05	3.62068e-05	5.48183e-05	0	0	0	0.000197033	0	0	3.34816e-05	0	0	0	0	0	0	0	0	0	0	0	5.27918e-05	0	0	0	0	0
>SD_Shr-30376	9.27985e-05	0.000180456	0	0.00017083	3.62068e-05	0	0	4.29937e-05	0	0	0	0	0	0	0	0	0	0	0	0	0	0	0	0	5.27918e-05	0	0	0	0	0
>SD_Shr-30386	0	0	0	0	0	0	0	0	0	0	0	0	0	0	0.000111004	0.000171654	2.22638e-05	0.000150308	0	0	0	0	0.000100939	0	0	0	0	0	0	0
>SD_Shr-30377	0	0	0	0	0	0	0	0	0	0	0	0	0	0	0.000481018	0	2.22638e-05	0	0	0	0	0	0	0	0	0	0	2.13124e-05	0	0
>SD_Shr-30378	0	0	0	0	0	0	0	0	0	0	0	0	0	0	0	0	0	0	0	0	0	0	0	0	0	3.45399e-05	0	2.13124e-05	0.00146694	0
>SD_Shr-30379	0	0	0	0	0	0	0	0	0	0	0	0	0	0	0	2.8609e-05	0	0	0	0	0	0.000404367	0.000403755	9.12159e-05	0	3.45399e-05	0	0	0.000225683	0.000104833
>SD_Shr-30380	0	0	0	0	0	0	0	0	0	0	0	0	0	0	0	0	0	3.00616e-05	0	0	0	8.08734e-05	0	0	3.51945e-05	3.45399e-05	0	0	0	0.00104833
>SD_Shr-30381	0	0	0	0	0	0	0	0	0	0	0	0	0	0	3.70014e-05	2.8609e-05	0.000244902	0	3.31433e-05	0	8.15727e-05	0	0	0	0	0	0	0	0	0
>SD_Shr-30382	6.18657e-05	0	0	0	3.62068e-05	0.000109637	0	0	7.37811e-05	0	0	6.09269e-05	0.000100445	6.04005e-05	0	0	0	0	0	0	0	0	0	0	3.51945e-05	0	0	0	0	0
>SD_Shr-30383	0	9.02279e-05	0	0	0	5.48183e-05	0	0	7.37811e-05	0	0	3.04635e-05	0.000234371	0.000120801	0	0	0	0	0	0	0	0	0	0	0	0	0	0	0	0
>SD_Shr-30384	0.000185597	0	0	4.27075e-05	0	0	0	0	0	4.92582e-05	0	0	3.34816e-05	0	0	0	0	0	0	0	0	0	0	0	0.000105584	0	0	0	0	0
>SD_Shr-30385	0	0	0	0	0	0	0	0	0	0	0	0	0	0	0.000111004	0	0	9.01849e-05	6.62866e-05	0.000197044	0.000407864	0	0	0	0	0	0	2.13124e-05	0	0
>SD_Shr-30387	0.000123731	0	0	8.5415e-05	0	0	0.000117177	0	0	4.92582e-05	0	0	0	0	0	0	0	0	0	0	0	0	0	0	0.000105584	0	0	0	0	0
>SD_Shr-30388	0	0	0	0	0	0	0	0	0	0	0	0	0	0	3.70014e-05	0.000314699	6.67913e-05	0	0	0	0	0	0	0	0	0	0	0	0	0
>SD_Shr-30389	0.000123731	0	0	0	0	0	0	0	0	0	0.000153231	0	3.34816e-05	0.000241602	0	0	0	0	0	0	0	0	0	0	7.03891e-05	0	0	0	0	0
>SD_Shr-30390	0.000185597	0	0	0	0	0	5.85885e-05	0	0	4.92582e-05	0	0	0	0	0	0	0	0	0	0	0	0	0	0	0.000123181	0	0	0	0	0
>SD_Shr-30391	0.000123731	0	0	0	7.24137e-05	0	0	0	0	0	0.000153231	3.04635e-05	0	0	0	0	0	0	0	0	0	0	0.000100939	0	7.03891e-05	3.45399e-05	0	0	0	0
>SD_Shr-30392	9.27985e-05	4.51139e-05	0	4.27075e-05	0	0	0.000117177	0	0	0	7.66154e-05	0	3.34816e-05	6.04005e-05	0	0	0	0	0	0	0	0	0	0	8.79863e-05	0	0	0	0	0
>SD_Shr-30393	0	0	0	0	0	0	0	0	0	0	0	0	0.000502224	0	0	0	0	0	0	0	0	0	0	0	0	0	0	0	0	0
>SD_Shr-30394	0.000154664	0	7.08562e-05	0	0	0.000109637	0	0	0	0	0	0	3.34816e-05	6.04005e-05	0	0	0	0	0	0	0	0	0	0	8.79863e-05	0	0	0	0	0
>SD_Shr-30395	0	0	0	0	0	0	0	0	0	0	0	0	0	0	0	0	0	0	0	0	0	0.000404367	0	9.12159e-05	1.75973e-05	0	0	0	0.000564207	0.000314498
>SD_Shr-30396	0.000123731	0	0	0	0	0	5.85885e-05	0	3.68906e-05	0	0	3.04635e-05	6.69632e-05	6.04005e-05	0	0	0	0	0	0	0	0	0	0	8.79863e-05	0	0	0	0	0
>SD_Shr-30397	0.000154664	0	0	0	0	0	5.85885e-05	0	3.68906e-05	0	7.66154e-05	0	3.34816e-05	0	0	0	0	0	0	0	0	0	0	0	0.000105584	0	0	0	0	0
>SD_Shr-30398	0	0	0	0	0	0	0	0	0	0	0	0	0	0	0	0	0	0	0	0	0	0	0	0	0	0	0	0.000319686	0	0
>SD_Shr-30399	3.09328e-05	0	7.08562e-05	0	3.62068e-05	5.48183e-05	0	0	0	0	7.66154e-05	0	0	0	0	0	0	0	0	0	0	0.000727861	0	0	1.75973e-05	0	0	0	0	0
>SD_Shr-30400	9.27985e-05	9.02279e-05	0	0	0.00010862	0	0	8.59875e-05	0	0	7.66154e-05	0	3.34816e-05	0	0	0	0	0	0	0	0	0	0	0	5.27918e-05	0	0	0	0	0
>SD_Shr-30401	6.18657e-05	9.02279e-05	0	0	0	0	0.000117177	0	3.68906e-05	0	0	0	0.000100445	6.04005e-05	0	0	0	0	0	0	0	0	0	0	7.03891e-05	0	0	0	0	0
>SD_Shr-30402	6.18657e-05	9.02279e-05	0	0	0.00010862	0	0	8.59875e-05	0	9.85163e-05	7.66154e-05	3.04635e-05	0	0	0	0	0	0	0	0	0	0	0	0	3.51945e-05	0	0	0	0	0
>SD_Shr-30403	0	0	0	0	0	0	0	0	0	0	0	0	0	0	0	0	0	0.00018037	0	0	0	0.000161747	0	9.12159e-05	0	6.90799e-05	0.000207879	4.26248e-05	0	0
>SD_Shr-30404	3.09328e-05	9.02279e-05	0	0	3.62068e-05	0	0	0	0.000221343	0	0	3.04635e-05	6.69632e-05	0	0	0	0	0	0	0	0	0	0	0	1.75973e-05	0	0	0	0	0
>SD_Shr-30405	0	0	0	0	0	0	0	0	3.68906e-05	0	0	0	0.000435261	0	0	0	0	0	0	0	0	0	0	0	0	0	0	0	0	0
>SD_Shr-30406	0	0.000631595	0	0	0	0	0	0	0	0	0	0	0	0	0	0	0	0	0	0	0	0	0	0	0	0	0	0	0	0
>SD_Shr-30407	0	9.02279e-05	7.08562e-05	0	3.62068e-05	5.48183e-05	0	0	0.000110672	0	0	6.09269e-05	0.000133926	0	0	0	0	0	0	0	0	0	0	0	0	0	0	0	0	0
>SD_Shr-30408	0.00021653	0	0	0	0	0	0	0	0	0	0	0	0	0	0	0	0	0	0	0	0	0	0	0	0.000123181	0	0	0	0	0
>SD_Shr-30409	0	0	0	0	3.62068e-05	0	0	0.000171975	3.68906e-05	4.92582e-05	0.000153231	0.000121854	3.34816e-05	0	0	0	0	0	0	0	0	0	0	0	0	0	0	0	0	0
>SD_Shr-30410	3.09328e-05	9.02279e-05	0	4.27075e-05	0.00010862	0	0	0	3.68906e-05	9.85163e-05	7.66154e-05	3.04635e-05	3.34816e-05	0	0	0	0	0	0	0	0	0	0	0	1.75973e-05	0	0	0	0	0
>SD_Shr-30411	6.18657e-05	0	0.000212568	4.27075e-05	0	0	0	0	0.000184453	0	0	3.04635e-05	0	0	0	0	0	0	0	0	0	0	0	0	3.51945e-05	0	0	0	0	0
>SD_Shr-30412	6.18657e-05	0	7.08562e-05	0	0	0	0	0	0.000221343	0	0	6.09269e-05	0	6.04005e-05	0	0	0	0	0	0	0	0	0	0	3.51945e-05	0	0	0	0	0
>SD_Shr-30413	0	0	0	0.000256245	0	0	0.000234354	0	0	0	0	0	0	0	0	0	0	0	0	0	0	0	0	0	7.03891e-05	0	0	0	0	0
>SD_Shr-30414	6.18657e-05	9.02279e-05	0	4.27075e-05	7.24137e-05	5.48183e-05	5.85885e-05	4.29937e-05	0	0	0	0	3.34816e-05	0	0	0	0	0	0	0	0	0	0	0	5.27918e-05	0	0	0	0	0
>SD_Shr-30415	0.000185597	0	7.08562e-05	0	0	0	0	4.29937e-05	0	0	0	0	0	0	0	0	0	0	0	0	0	0	0	0	0.000105584	0	0	0	0	0
>SD_Shr-30416	0	0	0	0	0	0	0	0	0	0	0	0	0	0	3.70014e-05	0	2.22638e-05	3.00616e-05	0.000232003	0	8.15727e-05	0	0	9.12159e-05	1.75973e-05	0	0	0	0	0.000104833
>SD_Shr-30417	0	0	0	0	0	0	0	0	0	0	0	0	0	0	0	0	0	0	0	0	0	0	0	0	0.000105584	0.00010362	0	2.13124e-05	0.000451365	0
>SD_Shr-30418	0	0	0	0	0	0	0	0	0	0	0	0	0	0	3.70014e-05	0	4.45276e-05	3.00616e-05	0.000165717	0	8.15727e-05	0	0	9.12159e-05	0	3.45399e-05	0.000103939	2.13124e-05	0	0
>SD_Shr-30419	0	0	0	0	0	0	0	0	0	0	0	0	0	0	0	0	0	6.01233e-05	6.62866e-05	0	8.15727e-05	0	0.000201877	9.12159e-05	1.75973e-05	0.0001727	0	0	0	0
>SD_Shr-30420	0	0	0	0	0	0	0	0	0	0	0	0	0	0	0	2.8609e-05	0	0	9.94299e-05	0	8.15727e-05	0.000161747	0.000100939	9.12159e-05	3.51945e-05	3.45399e-05	0	0	0.000225683	0
>SD_Shr-30421	3.09328e-05	0.000496253	0	0	3.62068e-05	0	0	0	0	0	0	0	0	0	0	0	0	0	0	0	0	0	0	0	1.75973e-05	0	0	0	0	0
>SD_Shr-30422	0	0	0	0	0	0	0	0	0	0	0	0	0	0	0	5.72181e-05	0	6.01233e-05	0.00019886	0	8.15727e-05	0	0.000100939	9.12159e-05	0	0	0	2.13124e-05	0	0
>SD_Shr-30423	0	0.000406025	7.08562e-05	0	0.00010862	0	0	0	0	0	0	0	3.34816e-05	0	0	0	0	0	0	0	0	0	0	0	0	0	0	0	0	0
>SD_Shr-30424	0	0	0	0	3.62068e-05	0	0	0	0	0	0	0	0.000435261	0	0	0	0	0	0	0	0	0	0	0	0	0	0	0	0	0
>SD_Shr-30425	0	0	0	0	0	0	0.000117177	0	0	4.92582e-05	0	0	0.000301334	0	0	0	0	0	0	0	0	0	0	0	3.51945e-05	0	0	0	0	0
>SD_Shr-30426	6.18657e-05	4.51139e-05	0	4.27075e-05	3.62068e-05	0	5.85885e-05	0	0	0	0.000153231	3.04635e-05	3.34816e-05	6.04005e-05	0	0	0	0	0	0	0	0	0	0	5.27918e-05	0	0	0	0	0
>SD_Shr-30427	0	9.02279e-05	0	4.27075e-05	3.62068e-05	0.000109637	5.85885e-05	4.29937e-05	3.68906e-05	0	0	9.13904e-05	0	6.04005e-05	0	0	0	0	0	0	0	0	0	0	1.75973e-05	0	0	0	0	0
>SD_Shr-30428	3.09328e-05	0.00022557	7.08562e-05	0	3.62068e-05	0	0	4.29937e-05	3.68906e-05	0	0	3.04635e-05	3.34816e-05	6.04005e-05	0	0	0	0	0	0	0	0	0	0	1.75973e-05	0	0	0	0	0
>SD_Shr-30429	0	0	0	0	0	0	0	0	0	0	0	0	0	0	0	0	0	0	3.31433e-05	0	0.000163145	0.000566114	0.000100939	9.12159e-05	0	3.45399e-05	0	2.13124e-05	0	0
>SD_Shr-30430	0.000185597	4.51139e-05	7.08562e-05	0	0	0	0	0	0	0	0	0	0	0	0	0	0	0	0	0	0	0	0	0	0.000105584	0	0	0	0	0
>SD_Shr-30431	0	0.00022557	0.000141712	0	0.00010862	0	0	0	0	0	7.66154e-05	0	0.000100445	0	0	0	0	0	0	0	0	0	0	0	0	0	0	0	0	0
>SD_Shr-30432	6.18657e-05	4.51139e-05	7.08562e-05	8.5415e-05	3.62068e-05	0	0	4.29937e-05	0	0	0	3.04635e-05	3.34816e-05	0	0	0	0	0	0	0	0	0	0	0	3.51945e-05	6.90799e-05	0	0	0	0
>SD_Shr-30433	3.09328e-05	0.000270684	0	0	7.24137e-05	0	0	8.59875e-05	3.68906e-05	0	0	3.04635e-05	0	0	0	0	0	0	0	0	0	0	0	0	1.75973e-05	0	0	0	0	0
>SD_Shr-30434	9.27985e-05	0	7.08562e-05	0	0	5.48183e-05	0.000117177	0	0	0	7.66154e-05	0	0	6.04005e-05	0	0	0	0	0	0	0	0	0	0	8.79863e-05	0	0	0	0	0
>SD_Shr-30435	0	0	0	0	0	0	0.000351531	0	0	4.92582e-05	7.66154e-05	0	0	0	0	0	0	0	0	0	0	0	0	0	0.000105584	0	0	0	0	0
>SD_Shr-30436	9.27985e-05	0.000135342	0	4.27075e-05	7.24137e-05	0	5.85885e-05	0	0	0	0	0	0	0	0	0	0	0	0	0	0	0	0	0	7.03891e-05	0	0	0	0	0
>SD_Shr-30437	3.09328e-05	0.000315798	0	0	0.00010862	0	0	4.29937e-05	0	0	7.66154e-05	0	0	0	0	0	0	0	0	0	0	0	0	0	1.75973e-05	0	0	0	0	0
>SD_Shr-30438	9.27985e-05	4.51139e-05	0	0	0	0	5.85885e-05	0	3.68906e-05	9.85163e-05	0	0	6.69632e-05	0	0	0	0	0	0	0	0	0	0	0	7.03891e-05	0	0	0	0	0
>SD_Shr-30439	9.27985e-05	0.000180456	0	0	0	0	0.000117177	0	0	0	0	0	0	0	0	0	0	0	0	0	0	0	0	0	8.79863e-05	0	0	0	0	0
>SD_Shr-30442	0	0	0	0	3.62068e-05	5.48183e-05	0	4.29937e-05	3.68906e-05	0	0.000306462	9.13904e-05	0.000100445	0	0	0	0	0	0	0	0	0	0	0	0	0	0	0	0	0
>SD_Shr-30483	6.18657e-05	4.51139e-05	0.000354281	0	0	0	0	0	0.000110672	0	0	3.04635e-05	0	0	0	0	0	0	0	0	0	0	0	0	3.51945e-05	0	0	0	0	0
>SD_Shr-30440	0.000123731	9.02279e-05	0	0	0	0	0	0	0	4.92582e-05	0	0	3.34816e-05	6.04005e-05	0	0	0	0	0	0	0	0	0	0	7.03891e-05	0	0	0	0	0
>SD_Shr-30441	0	0	0	0	0	0	0	0	0	0	0	0	0	0	0	0	2.22638e-05	0	0	0	0	0	0.000100939	0	0	0	0	0	0.00112841	0.000104833
>SD_Shr-30443	3.09328e-05	4.51139e-05	0	0	0	0	0	4.29937e-05	0	0	0	0	3.34816e-05	0	0	0	0	0	0	0	0	8.08734e-05	0	9.12159e-05	3.51945e-05	0	0	0	0.000112841	0.000419331
>SD_Shr-30444	0	0	0	0	0	0	0	0	0	0	0	0	0	0	0	0.000171654	6.67913e-05	0	0	0	0	8.08734e-05	0	0	1.75973e-05	0	0.000207879	0	0	0
>SD_Shr-30445	0	4.51139e-05	0	0	0	0	0	0	0	0	0	0	0.000167408	0.000302003	0	0	0	0	0	0	0	0	0	0	0	0	0	0	0.000112841	0.000104833
>SD_Shr-30446	0	0	0	0	0	0	0	0	0	0	0	0	0	0	0	0	0	0	3.31433e-05	0	0	0	0	0	0	3.45399e-05	0.000103939	0	0	0.00104833
>SD_Shr-30447	0	0	0	0	0	0	0	0	0	0	0	0	0	0	3.70014e-05	0	0	0	0	0	0	0	0	0	1.75973e-05	0	0	0	0.000112841	0.00104833
>SD_Shr-30448	0	0	0	0	0	0	0	0	0	0	0	0	0	0	0	0	0	0	0	0	0	0	0	0	0	0	0	0	0	0.00136283
>SD_Shr-30449	0	0	0	0	0	0	0	0	0	0	0	0	0	0	0	0	0	0	0	0	8.15727e-05	0	0	0	5.27918e-05	0.00010362	0	0	0.000225683	0.000419331
>SD_Shr-30450	0	0	0	0	0	0	0	0	0	0	0	0	0	0	0	0	0	0	0	0	0	0	0	0	0	0	0	0	0	0.00136283
>SD_Shr-30451	0	4.51139e-05	0	0	7.24137e-05	5.48183e-05	0.000117177	4.29937e-05	3.68906e-05	0	0	3.04635e-05	6.69632e-05	0	0	0	0	0	0	0	0	0	0	0	3.51945e-05	0	0	0	0	0
>SD_Shr-30452	0	9.02279e-05	7.08562e-05	0	0.000144827	0.000109637	0	8.59875e-05	0	0	7.66154e-05	3.04635e-05	0	0	0	0	0	0	0	0	0	0	0	0	0	0	0	0	0	0
>SD_Shr-30453	0	9.02279e-05	0.000283425	0	7.24137e-05	0	0	0	3.68906e-05	0	0	3.04635e-05	3.34816e-05	0.000120801	0	0	0	0	0	0	0	0	0	0	0	0	0	0	0	0
>SD_Shr-30454	0	0	0	0	0	0	0	0	0	0	0	0	0	0	0	2.8609e-05	0.000111319	3.00616e-05	0	0	0	0	0	9.12159e-05	0	0	0	0.000106562	0	0
>SD_Shr-30455	0	0.000315798	7.08562e-05	0	0	5.48183e-05	0	0	0	9.85163e-05	0	3.04635e-05	0	6.04005e-05	0	0	0	0	0	0	0	0	0	0	0	0	0	0	0	0
>SD_Shr-30456	0.000154664	0	7.08562e-05	0	3.62068e-05	0	0	0	3.68906e-05	0	0	0	0	0	0	0	0	0	0	0	0	0	0	0	8.79863e-05	0	0	0	0	0
>SD_Shr-30457	0	0	0	0	0	0	0	0	0	0	0	0	0	0	0	0	0	0	3.31433e-05	0	0	0	0.000201877	0.000729727	0	0	0	2.13124e-05	0	0.000104833
>SD_Shr-30458	0	0	0	0	0	0	0	0	0	0	0	0	0	0	7.40028e-05	0.000171654	4.45276e-05	3.00616e-05	3.31433e-05	0	0	0	0.000100939	0	0	0	0	0	0	0
>SD_Shr-30459	0.000185597	0	0	0	0	0	0	0	0	4.92582e-05	0	0	0	0	0	0	0	0	0	0	0	0	0	0	0.000105584	0	0	0	0	0
>SD_Shr-30460	0	0	0	0	0	0	0	0	0	0	0	0	0	0	0	0	0	0	0	0	0	0	0	9.12159e-05	1.75973e-05	0.0001727	0	0	0	0.000628997
>SD_Shr-30461	6.18657e-05	4.51139e-05	7.08562e-05	0	3.62068e-05	0	0.000117177	0	3.68906e-05	4.92582e-05	0	0	0	0	0	0	0	0	0	0	0	0	0	0	7.03891e-05	0	0	0	0	0
>SD_Shr-30462	3.09328e-05	9.02279e-05	7.08562e-05	0	0	0	0	4.29937e-05	3.68906e-05	0	0	6.09269e-05	6.69632e-05	0.000120801	0	0	0	0	0	0	0	0	0	0	1.75973e-05	0	0	0	0	0
>SD_Shr-30463	3.09328e-05	0	0	8.5415e-05	3.62068e-05	0	0.000117177	8.59875e-05	0	0	0	0	0	6.04005e-05	0	0	0	0	0	0	0	0	0	0	5.27918e-05	0	0	0	0	0.000104833
>SD_Shr-30464	0.000123731	9.02279e-05	0.000141712	0	0	0	0	0	0	0	0	3.04635e-05	0	0	0	0	0	0	0	0	0	0	0	0	7.03891e-05	0	0	0	0	0
>SD_Shr-30465	6.18657e-05	4.51139e-05	0	4.27075e-05	0	0	5.85885e-05	8.59875e-05	0	0	0	6.09269e-05	0	6.04005e-05	0	0	0	0	0	0	0	0	0	0	5.27918e-05	0	0	0	0	0
>SD_Shr-30466	0	4.51139e-05	7.08562e-05	0	7.24137e-05	5.48183e-05	0	0	3.68906e-05	4.92582e-05	7.66154e-05	6.09269e-05	6.69632e-05	6.04005e-05	0	0	0	0	0	0	0	0	0	0	0	0	0	0	0	0
>SD_Shr-30467	3.09328e-05	0	7.08562e-05	0	0	0	5.85885e-05	0	0	0.000197033	0	6.09269e-05	3.34816e-05	6.04005e-05	0	0	0	0	0	0	0	0	0	0	3.51945e-05	0	0	0	0	0
>SD_Shr-30469	0	0	0	0	3.62068e-05	0	0.000292942	4.29937e-05	0	0	0	3.04635e-05	0	0	0	0	0	0	0	0	0	0	0	0	8.79863e-05	0	0	0	0	0
>SD_Shr-30470	0.000185597	0	0	0	0	0	0	0	0	0	0	0	0	6.04005e-05	0	0	0	0	0	0	0	0	0	0	0.000105584	0	0	0	0	0
>SD_Shr-30471	3.09328e-05	0.00022557	0	0	7.24137e-05	0	0	0.000128981	0	0	0	0	0	6.04005e-05	0	0	0	0	0	0	0	0	0	0	1.75973e-05	0	0	0	0	0
>SD_Shr-30472	0	0	7.08562e-05	0	0	0	0.000351531	0	0	0	0	0	0	0	0	0	0	0	0	0	0	0	0	0	0.000105584	0	0	0	0	0
>SD_Shr-30473	0.000154664	0	0	0	3.62068e-05	0	0	0	3.68906e-05	0	0	0	0	6.04005e-05	0	0	0	0	0	0	0	0	0	0	8.79863e-05	0	0	0	0	0
>SD_Shr-30474	0.000123731	4.51139e-05	0	0	0	0	5.85885e-05	0	3.68906e-05	0	0	0	0	6.04005e-05	0	0	0	0	0	0	0	0	0	0	8.79863e-05	0	0	0	0	0
>SD_Shr-30478	0	0	0	0	0	0	0	0	0	0	0	0	0	0	0	0	0	0	0	0	8.15727e-05	0	0	0	0	6.90799e-05	0.000207879	0.000149187	0.000112841	0
>SD_Shr-30506	0	9.02279e-05	0.000141712	0	0	5.48183e-05	0.000117177	4.29937e-05	0	0	0	3.04635e-05	3.34816e-05	6.04005e-05	0	0	0	0	0	0	0	0	0	0	3.51945e-05	0	0	0	0	0
>SD_Shr-30475	0	0	0	0	0	0	0	0	0	0	0	0	0	0	0	0	0	3.00616e-05	0	0	0.000163145	0	0	0	0.000158375	0	0	0	0	0
>SD_Shr-30476	0	0	0	0	0	0	0	0	0	0	0	0	0.000401779	0	0	0	0	0	0	0	0	0	0	0	0	0	0	0	0	0
>SD_Shr-30477	0	0	0	0	0	0	0	0	0	0	0	0	0	0	0	0	0	0	0	0	0	0	0	0	0	0	0	0	0	0.00125799
>SD_Shr-30479	0	0	0	0	0	0	0	0	0	0	0	0	0	0	0	5.72181e-05	0	0.000150308	6.62866e-05	0	0	0	0	0.000182432	0	0	0	2.13124e-05	0	0
>SD_Shr-30480	0	0.000406025	0	0	0	0	0	4.29937e-05	0	0	0	0	6.69632e-05	0	0	0	0	0	0	0	0	0	0	0	0	0	0	0	0	0
>SD_Shr-30481	0	0	0	0	0	0	0	0	0	0	0	0	0	0	0	0	0	0	0	0	0	0	0.000100939	0	0	0	0	0.000234437	0	0
>SD_Shr-30482	6.18657e-05	0	0	4.27075e-05	7.24137e-05	5.48183e-05	5.85885e-05	4.29937e-05	3.68906e-05	0	0	0	0	0	0	0	0	0	0	0	0	0	0	0	5.27918e-05	0	0	0	0	0
>SD_Shr-30485	3.09328e-05	0	0	4.27075e-05	0	5.48183e-05	5.85885e-05	0	0	9.85163e-05	0	6.09269e-05	6.69632e-05	0	0	0	0	0	0	0	0	0	0	0	3.51945e-05	0	0	0	0	0
>SD_Shr-30486	6.18657e-05	0	0	0	0.000181034	0	0	4.29937e-05	0	0	0	0	3.34816e-05	6.04005e-05	0	0	0	0	0	0	0	0	0	0	3.51945e-05	0	0	0	0	0
>SD_Shr-30487	0	0	0	0	0	0	0	0	0	0	0	0	0	0	3.70014e-05	0	0	0	0	0.000394089	0	0.000485241	0.000100939	0	1.75973e-05	0	0	0	0	0.000104833
>SD_Shr-30488	0	0	0	0	0	0	0	0	0	0	0	0	0	0	0	0	0	0	6.62866e-05	0	8.15727e-05	0	0	0	0	0	0	0	0.000112841	0.000838662
>SD_Shr-30489	0	0	0	0	0	0	0	0	0	0	0	0	0	0	3.70014e-05	0	0	0	0	0	0.000163145	0	0	0	1.75973e-05	6.90799e-05	0	0.000127875	0	0
>SD_Shr-30490	0.000154664	0	0	4.27075e-05	0	0	0	0	0	0	0	0	0	6.04005e-05	0	0	0	0	0	0	0	0	0	0	8.79863e-05	0	0	0	0	0
>SD_Shr-30491	3.09328e-05	0	0	0	0.000144827	5.48183e-05	5.85885e-05	4.29937e-05	0	0	0	0	3.34816e-05	6.04005e-05	0	0	0	0	0	0	0	0	0	0	3.51945e-05	0	0	0	0	0
>SD_Shr-30492	0	0	0	0	0	0	0	0	0	0	0	0	0	0	0.000111004	0	0	6.01233e-05	0	0	8.15727e-05	0	0.000100939	0	0	0	0	0.000106562	0	0
>SD_Shr-30493	3.09328e-05	0.000135342	7.08562e-05	0	7.24137e-05	0	0	8.59875e-05	0	0	0	3.04635e-05	0	6.04005e-05	0	0	0	0	0	0	0	0	0	0	1.75973e-05	0	0	0	0	0
>SD_Shr-30494	0	0	0	0	0	0	0	0	0	0	0	0	0	0	7.40028e-05	0	4.45276e-05	0.000150308	3.31433e-05	0	0	0	0.000100939	0	0	3.45399e-05	0	0	0	0
>SD_Shr-30495	6.18657e-05	0	0	0.000128122	3.62068e-05	0	0	0	0	0	7.66154e-05	3.04635e-05	6.69632e-05	0	0	0	0	0	0	0	0	0	0	0	3.51945e-05	0	0	0	0	0
>SD_Shr-30496	0	0	0	0	0	0	0	0	0	0	0	0	0	0	0	0	0	0	6.62866e-05	0	0	8.08734e-05	0	0	7.03891e-05	6.90799e-05	0	0	0.000225683	0.000104833
>SD_Shr-30497	0	0	0	0	0	0	0	0	0	0	0	0	0	0	0	2.8609e-05	8.90551e-05	0.000150308	0	0	0	0	0	0	0	0	0	0	0	0.000209666
>SD_Shr-30498	3.09328e-05	0	7.08562e-05	0	3.62068e-05	5.48183e-05	0	0	0	0	0	9.13904e-05	0.000133926	0	0	0	0	0	0	0	0	0	0	0	1.75973e-05	0	0	0	0	0
>SD_Shr-30499	0	0	0	0.00051249	0	0	0	0	0	0	0	0	0	0	0	0	0	0	0	0	0	0	0	0	0	0	0	0	0	0
>SD_Shr-30500	0	0	0	0	0	0	0	0	0	0	0	0	0	0	0	0	0.000200374	3.00616e-05	0	0	8.15727e-05	0	0	9.12159e-05	0	0	0	0	0	0
>SD_Shr-30501	0	0	0	0	0	0	0	0	0	0	0	0	0	0	0	0.000114436	0.000111319	3.00616e-05	6.62866e-05	0	0	0	0	0	0	0	0	0	0	0
>SD_Shr-30502	0	0	0	0	0	0	0	0	0	0	0	0	0	0	0	0	0	0	0	0	0	0	0	0	0	0	0.000103939	0.000234437	0	0
>SD_Shr-30503	0.000154664	0	0	0	0	0	5.85885e-05	0	0	0	0	0	0	0	0	0	0	0	0	0	0	0	0	0	0.000105584	0	0	0	0	0
>SD_Shr-30504	0	0	0.000141712	0	0	0.000109637	0	8.59875e-05	3.68906e-05	4.92582e-05	7.66154e-05	6.09269e-05	3.34816e-05	0	0	0	0	0	0	0	0	0	0	0	0	0	0	0	0	0
>SD_Shr-30505	3.09328e-05	0	0	0	0	0	0.000117177	0	0	0.000147775	7.66154e-05	0	6.69632e-05	0	0	0	0	0	0	0	0	0	0	0	5.27918e-05	0	0	0	0	0
>SD_Shr-30507	6.18657e-05	0	0.000141712	0	3.62068e-05	0	0	0	0	0	0	0	0	6.04005e-05	0	0	0	0	0	0	0	0	0	9.12159e-05	5.27918e-05	3.45399e-05	0	0	0	0.000104833
>SD_Shr-30508	6.18657e-05	0	0	4.27075e-05	3.62068e-05	0	0.000117177	4.29937e-05	0	0	0	3.04635e-05	0	0	0	0	0	0	0	0	0	0	0	0	7.03891e-05	0	0	0	0	0
>SD_Shr-30509	0	0	0	4.27075e-05	0	0	0.000117177	0	0	0	0	6.09269e-05	0.000133926	6.04005e-05	0	0	0	0	0	0	0	0	0	0	3.51945e-05	0	0	0	0	0
>SD_Shr-30510	0	4.51139e-05	7.08562e-05	0	0.000144827	0	0	4.29937e-05	3.68906e-05	0	7.66154e-05	0	0	0	0	0	0	0	0	0	0	0	0	0	0	6.90799e-05	0	0	0	0.000104833
>SD_Shr-30511	0	0.000180456	7.08562e-05	0	0	0	0.000117177	4.29937e-05	0	4.92582e-05	0	3.04635e-05	0	0	0	0	0	0	0	0	0	0	0	0	3.51945e-05	0	0	0	0	0
>SD_Shr-30512	3.09328e-05	9.02279e-05	0	8.5415e-05	0.00010862	0	0	0	0	4.92582e-05	0	0	0	0.000120801	0	0	0	0	0	0	0	0	0	0	1.75973e-05	0	0	0	0	0
>SD_Shr-30513	3.09328e-05	4.51139e-05	7.08562e-05	0	0	0	0	4.29937e-05	3.68906e-05	4.92582e-05	0	6.09269e-05	3.34816e-05	0.000120801	0	0	0	0	0	0	0	0	0	0	1.75973e-05	0	0	0	0	0
>SD_Shr-30514	0.000154664	0	0	0	7.24137e-05	0	0	0	0	0	0	0	0	0	0	0	0	0	0	0	0	0	0	0	8.79863e-05	0	0	0	0	0
>SD_Shr-30522	3.09328e-05	4.51139e-05	0	0	0	5.48183e-05	0	0	7.37811e-05	4.92582e-05	0	9.13904e-05	3.34816e-05	6.04005e-05	0	0	0	0	0	0	0	0	0	0	1.75973e-05	0	0	0	0	0
>SD_Shr-30515	0.000154664	4.51139e-05	0	0	0	0	0	0	0	0	0	0	0	0	0	0	0	0	0	0	0	0	0	0	8.79863e-05	0	0	0	0	0
>SD_Shr-30516	0	0	0	0	0	0	0	0	0	0	0	0	0	0	0	8.58271e-05	0	9.01849e-05	0	0	8.15727e-05	0	0	0	0	3.45399e-05	0.000207879	0	0.000112841	0
>SD_Shr-30517	3.09328e-05	0	0	0	0	0	0	4.29937e-05	0	0	0	0	0.000267853	0	0	0	0	0	0	0	0	0	0	0	1.75973e-05	0	0	0	0	0
>SD_Shr-30518	0	0	0	0	0	0	0	0	0	0	0	0	0	0	3.70014e-05	5.72181e-05	4.45276e-05	6.01233e-05	9.94299e-05	0	0	0	0	0	0	0	0	2.13124e-05	0	0
>SD_Shr-30519	0	0	0	0	0	0	0	0	0	0	0	0	0	0	0	0	0	0	0	0	0	0	0	0	0	0	0	0.000234437	0	0
>SD_Shr-30520	0	9.02279e-05	0.000283425	0	0	5.48183e-05	0	0	7.37811e-05	9.85163e-05	0	0	0	0	0	0	0	0	0	0	0	0	0	0	0	0	0	0	0	0
>SD_Shr-30521	3.09328e-05	0	0	0	3.62068e-05	0	0	0	3.68906e-05	0	0	0	0.000133926	0.000181202	0	0	0	0	0	0	0	0	0	0	1.75973e-05	0	0	0	0	0
>SD_Shr-30523	0	0	0	0	0	0	0	0	0	0	0	0	0	0	0	0	0	0	0.000165717	0	0	0	0	0	1.75973e-05	0	0	0	0	0.000524164
>SD_Shr-30524	0	0	0	0	0	0	0	0	0	0	0	0	0	0	0	0	0	0	0	0	0	0	0.000100939	0.000273648	3.51945e-05	6.90799e-05	0	0	0.000112841	0.000209666
>SD_Shr-30525	0	0	0	0.000469782	0	0	0	0	0	0	0	0	0	0	0	0	0	0	0	0	0	0	0	0	0	0	0	0	0	0
>SD_Shr-30526	0	0	0	0	0	0	0	0	0	0	0	0	0	0	0	0	0	0	0	0	0	8.08734e-05	0	0	0	0	0	0.000170499	0.000225683	0
>SD_Shr-30527	0.000154664	0	0	0	0	5.48183e-05	0	0	0	0	0	0	0	0	0	0	0	0	0	0	0	0	0	0	8.79863e-05	0	0	0	0	0
>SD_Shr-30528	6.18657e-05	0	0	0	0	5.48183e-05	0	0	7.37811e-05	0	7.66154e-05	3.04635e-05	3.34816e-05	6.04005e-05	0	0	0	0	0	0	0	0	0	0	3.51945e-05	0	0	0	0	0
>SD_Shr-30529	3.09328e-05	0	0	0	0	0	0	0	0	0	0	0	6.69632e-05	0	3.70014e-05	0	2.22638e-05	0	6.62866e-05	0	0	0	0.000201877	0	1.75973e-05	3.45399e-05	0	0	0	0
>SD_Shr-30530	0	0	0	0	0	0	0	0	0	0	0	0	0	0	3.70014e-05	5.72181e-05	2.22638e-05	0.000120247	0	0	8.15727e-05	0	0	0.000182432	0	0	0	0	0	0
>SD_Shr-30531	0.000123731	0	7.08562e-05	4.27075e-05	3.62068e-05	0	0	0	0	0	0	0	0	0	0	0	0	0	0	0	0	0	0	0	7.03891e-05	0	0	0	0	0
>SD_Shr-30532	0	0	0	0	0	0	0	0	0	0	0	0	0	0	0	2.8609e-05	0	0	0.00019886	0.000394089	0	0	0	0	0	3.45399e-05	0.000103939	0	0	0
>SD_Shr-30533	6.18657e-05	4.51139e-05	0	0	0	0	5.85885e-05	4.29937e-05	0	9.85163e-05	0	3.04635e-05	0	0	0	0	0	0	0	0	0	0	0	0	5.27918e-05	0	0	0	0	0
>SD_Shr-30534	9.27985e-05	4.51139e-05	0	0	0	0	0.000117177	0	0	0	0	0	0	0	0	0	0	0	0	0	0	0	0	0	8.79863e-05	0	0	0	0	0
>SD_Shr-30535	0	0.000360911	0	0	3.62068e-05	0	0	0	0	0	7.66154e-05	3.04635e-05	0	0	0	0	0	0	0	0	0	0	0	0	0	0	0	0	0	0
>SD_Shr-30536	0	0	0	0	0	0	0	0	0	0	0	0	0	0	0.000148006	0	2.22638e-05	3.00616e-05	3.31433e-05	0	0.000163145	0	0	0	1.75973e-05	0	0	2.13124e-05	0	0
>SD_Shr-30537	0	0	0	0	0	0	0	0	0	0	0	0	0	0	0	0	0	0	0	0	0	0	0	9.12159e-05	0	0	0	0.000213124	0	0
>SD_Shr-30538	0	0	0	0	0	0	0	0	0	0	0	0	0	0	3.70014e-05	0	0	3.00616e-05	6.62866e-05	0.000394089	0	0	0.000100939	9.12159e-05	0	0	0	2.13124e-05	0	0.000209666
>SD_Shr-30539	0	0	0	0	3.62068e-05	5.48183e-05	0.000234354	0	0	0	0	3.04635e-05	0	0	0	0	0	0	0	0	0	0	0	0	7.03891e-05	0	0	0	0	0
>SD_Shr-30540	9.27985e-05	0	0	0	0	0	0.000117177	0	0	0	0	0	0	0	0	0	0	0	0	0	0	0	0	0	8.79863e-05	0	0	0	0	0.000104833
>SD_Shr-30541	3.09328e-05	0	0	0	0	0	0	0	0	0	0	0	0	0	0	0	0	0	0	0	0	0	0	0	1.75973e-05	0	0	0	0	0.000943495
>SD_Shr-30542	3.09328e-05	0	0	0	3.62068e-05	0	5.85885e-05	0	3.68906e-05	4.92582e-05	0	9.13904e-05	3.34816e-05	0	0	0	0	0	0	0	0	0	0	0	3.51945e-05	0	0	0	0	0
>SD_Shr-30543	0.000154664	0	0	0	0	0	0	0	0	0	7.66154e-05	0	0	0	0	0	0	0	0	0	0	0	0	0	8.79863e-05	0	0	0	0	0
>SD_Shr-30544	0	9.02279e-05	7.08562e-05	8.5415e-05	0	5.48183e-05	5.85885e-05	4.29937e-05	0	0	0	6.09269e-05	0	0	0	0	0	0	0	0	0	0	0	0	1.75973e-05	0	0	0	0	0
>SD_Shr-30545	3.09328e-05	0	0	0	3.62068e-05	0	0	4.29937e-05	3.68906e-05	0	0	0	0.000100445	0.000181202	0	0	0	0	0	0	0	0	0	0	1.75973e-05	0	0	0	0	0
>SD_Shr-30546	0	0	0	0	0	0	0	0	0	0	0	0	0	0	0.000185007	5.72181e-05	0	9.01849e-05	0	0	0	0	0	0	0	3.45399e-05	0	0	0	0
>SD_Shr-30547	0	0	0	0	0	0	0	0	0	0	0	0	0	0	7.40028e-05	5.72181e-05	2.22638e-05	0	9.94299e-05	0.000197044	0	0	0	9.12159e-05	0	0	0	0	0.000112841	0
>SD_Shr-30548	6.18657e-05	0	7.08562e-05	0	0	0	0	0	0	9.85163e-05	0.000153231	0	6.69632e-05	0	0	0	0	0	0	0	0	0	0	0	3.51945e-05	0	0	0	0	0
>SD_Shr-30549	0	0.000451139	0	0	0	0	0	0	3.68906e-05	0	0	0	0	0	0	0	0	0	0	0	0	0	0	0	0	0	0	0	0	0
>SD_Shr-30550	6.18657e-05	9.02279e-05	7.08562e-05	0	0	0	0	0	3.68906e-05	0	0	3.04635e-05	3.34816e-05	6.04005e-05	0	0	0	0	0	0	0	0	0	0	3.51945e-05	0	0	0	0	0
>SD_Shr-30551	0	4.51139e-05	0	0	3.62068e-05	0	5.85885e-05	0	3.68906e-05	0	0.000153231	0	0.000100445	6.04005e-05	0	0	0	0	0	0	0	0	0	0	1.75973e-05	0	0	0	0	0
>SD_Shr-30552	6.18657e-05	4.51139e-05	0	0	3.62068e-05	0.000219273	0	0	0	4.92582e-05	0	0	0	0	0	0	0	0	0	0	0	0	0	0	3.51945e-05	0	0	0	0	0
>SD_Shr-30553	3.09328e-05	0.000135342	0	0	0	0	5.85885e-05	0	0	0	7.66154e-05	3.04635e-05	6.69632e-05	0	0	0	0	0	0	0	0	0	0	0	3.51945e-05	0	0	0	0	0
>SD_Shr-30554	0	4.51139e-05	0.000141712	0	0	0	0.000175765	0	0	0	0	6.09269e-05	0	0	0	0	0	0	0	0	0	0	0	0	5.27918e-05	0	0	0	0	0
>SD_Shr-30555	6.18657e-05	9.02279e-05	0	0	0	0	0	0	0	0	0.000153231	0	0	0.000181202	0	0	0	0	0	0	0	0	0	0	3.51945e-05	0	0	0	0	0
>SD_Shr-30556	0.000154664	0	0	4.27075e-05	0	0	0	0	0	0	0	0	0	0	0	0	0	0	0	0	0	0	0	0	8.79863e-05	0	0	0	0	0
>SD_Shr-30557	9.27985e-05	4.51139e-05	0	0	0	0	5.85885e-05	0	0	4.92582e-05	0	0	0	6.04005e-05	0	0	0	0	0	0	0	0	0	0	7.03891e-05	0	0	0	0	0
>SD_Shr-30558	0	0	0	0	0	0	0	0	0	0	0	0	0	0	3.70014e-05	2.8609e-05	0	0	0.000265146	0	0	0	0	0	0	0	0	0	0.000112841	0
>SD_Shr-30559	3.09328e-05	0	0	4.27075e-05	0	5.48183e-05	5.85885e-05	4.29937e-05	0.000110672	0	0	0	3.34816e-05	0	0	0	0	0	0	0	0	0	0	0	3.51945e-05	0	0	0	0	0
>SD_Shr-30697	9.27985e-05	4.51139e-05	0	0	3.62068e-05	0	0	0	0	0	0	0	0	0.000181202	0	0	0	0	0	0	0	0	0	0	5.27918e-05	0	0	0	0	0
>SD_Shr-30978	0	4.51139e-05	0	0	3.62068e-05	5.48183e-05	0	0.000128981	0	9.85163e-05	0	6.09269e-05	3.34816e-05	0	0	0	0	0	0	0	0	0	0	0	0	0	0	0	0	0
>SD_Shr-31347	3.09328e-05	9.02279e-05	0	0	0	5.48183e-05	0	0	0	4.92582e-05	0	6.09269e-05	6.69632e-05	6.04005e-05	0	0	0	0	0	0	0	0	0	0	1.75973e-05	0	0	0	0	0
>SD_Shr-30560	0	0	0	0	0	0	0	0	0	0	0	0	0	0	7.40028e-05	0.000114436	8.90551e-05	0	0	0	0	0	0	0	0	0	0	0	0	0
>SD_Shr-30561	0	0	0	0	0	0	0	0	0	0	0	0	0.000334816	0	0	0	0	0	0	0	0	0	0	0	0	0	0	0	0	0
>SD_Shr-30562	0	0	0	0	0	0	0	0	0	0	0	0	0	0	0	0	0	0	0	0.000197044	0.000163145	0.000161747	0	0	0	3.45399e-05	0	8.52497e-05	0	0
>SD_Shr-30563	0	0	0	0	0	0	0	0	0	0	0	0	0	0	0	8.58271e-05	2.22638e-05	9.01849e-05	0	0	0	0	0	0	0	0	0.000207879	0	0.000112841	0
>SD_Shr-30564	0	0	0	4.27075e-05	0	0	0	0	0	0	0	0.000274171	0	0	0	0	0	0	0	0	0	0	0	0	0	0	0	0	0	0
>SD_Shr-30565	0	0	0	0	0	0	0.000292942	0	0	0	0	0	0	0	0	0	0	0	0	0	0	0	0	0	8.79863e-05	0	0	0	0	0
>SD_Shr-30566	3.09328e-05	4.51139e-05	0	0	0.000217241	0	0	0	0	0	0	0	0	6.04005e-05	0	0	0	0	0	0	0	0	0	0	1.75973e-05	0	0	0	0	0
>SD_Shr-30567	0	0	0	0	0	0	0	0	0	0	0	0	0.000334816	0	0	0	0	0	0	0	0	0	0	0	0	0	0	0	0	0
>SD_Shr-30568	0	0	0	0	0	0	0	0	0	0	0	0	0	0	0	0	0	0	3.31433e-05	0.000197044	8.15727e-05	8.08734e-05	0	0	3.51945e-05	3.45399e-05	0	0	0	0.000314498
>SD_Shr-30569	0	0	0	0	0	0	0	0	0	0	0	0	0	0	0	0	0	0	0	0	0	0	0	0	1.75973e-05	0	0	2.13124e-05	0	0.000838662
>SD_Shr-30570	0	0	0	0	0	0	0	0	0	0	0	0	0	0	0.000148006	0	0	0	0.00019886	0	0	0	0	0	0	0	0	0	0	0
>SD_Shr-30571	6.18657e-05	0	0	4.27075e-05	3.62068e-05	5.48183e-05	0	4.29937e-05	3.68906e-05	0	0	0	3.34816e-05	0	0	0	0	0	0	0	0	0	0	0	3.51945e-05	0	0	0	0	0
>SD_Shr-30572	3.09328e-05	9.02279e-05	7.08562e-05	4.27075e-05	3.62068e-05	5.48183e-05	5.85885e-05	0	0	0	0	0	0	0	0	0	0	0	0	0	0	0	0	0	3.51945e-05	0	0	0	0	0
>SD_Shr-30573	0	4.51139e-05	0	4.27075e-05	3.62068e-05	0	0	0	7.37811e-05	9.85163e-05	0	6.09269e-05	3.34816e-05	0	0	0	0	0	0	0	0	0	0	0	0	0	0	0	0	0
>SD_Shr-30574	0	0	0	0	0	0	0	0	0	0	0	0	0	0	0.000222008	0	2.22638e-05	0	9.94299e-05	0	0	0	0	0	0	0	0	0	0	0
>SD_Shr-30575	9.27985e-05	0	0	0	0	0	0	0	0	9.85163e-05	0	0	3.34816e-05	6.04005e-05	0	0	0	0	0	0	0	0	0	0	5.27918e-05	0	0	0	0	0
>SD_Shr-30576	0	0	0	0	0	0	0	0	0	0	0	0	0	0	0	0	0	3.00616e-05	0	0	0	8.08734e-05	0.000100939	0	1.75973e-05	3.45399e-05	0.000103939	6.39373e-05	0.000112841	0
>SD_Shr-30577	0	0	0	0	0	0	0	0	0	0	0	0	0	0	0	0	0	3.00616e-05	0.000265146	0	0	0	0	0	0	3.45399e-05	0	0	0	0
>SD_Shr-30578	9.27985e-05	0	0	4.27075e-05	0	0	0	0	3.68906e-05	0	0	0	6.69632e-05	0	0	0	0	0	0	0	0	0	0	0	5.27918e-05	0	0	0	0	0
>SD_Shr-30579	0	0	0	0	0	0	0.000292942	0	0	0	0	0	0	0	0	0	0	0	0	0	0	0	0	0	8.79863e-05	0	0	0	0	0
>SD_Shr-30580	0	0	0	8.5415e-05	0	0.000109637	0	8.59875e-05	0	0	0	3.04635e-05	0.000100445	0	0	0	0	0	0	0	0	0	0	0	0	0	0	0	0	0
>SD_Shr-30581	6.18657e-05	0	7.08562e-05	0	3.62068e-05	0	0	8.59875e-05	0	0	0	0	0	0.000120801	0	0	0	0	0	0	0	0	0	0	3.51945e-05	0	0	0	0	0
>SD_Shr-30582	3.09328e-05	0	0	0	0	0	0.000175765	0	0	0	0	6.09269e-05	0	0	0	0	0	0	0	0	0	0	0	0	7.03891e-05	0	0	0	0	0
>SD_Shr-30583	0.000123731	0	0	0	0	0	0	0	3.68906e-05	4.92582e-05	0	0	0	0	0	0	0	0	0	0	0	0	0	0	7.03891e-05	0	0	0	0	0
>SD_Shr-30584	3.09328e-05	0	0	4.27075e-05	0	0	5.85885e-05	0	7.37811e-05	4.92582e-05	0	0	0	6.04005e-05	0	0	0	0	0	0	0	8.08734e-05	0	0	3.51945e-05	0	0	0	0	0
>SD_Shr-30585	0	0	0	0	0	0	0	0	0	0	0	0	0	0	0	0	0	0	0	0	0	0	0	0	0	0	0	0.000213124	0	0
>SD_Shr-30586	0	0	0	0	0	0	0	0	0	0	0	0	0	0	0	0.000143045	8.90551e-05	3.00616e-05	0	0	0	0	0	0	0	0	0	0	0	0
>SD_Shr-30587	0	0	0	0	0	0	0	0	0	0	0	0	0	0	0	0	2.22638e-05	0.000120247	0	0	0.000163145	0.00024262	0	0	0	0	0	0	0	0
>SD_Shr-30588	0	4.51139e-05	0	4.27075e-05	7.24137e-05	0	0	0	0	9.85163e-05	0	0	0	0.000241602	0	0	0	0	0	0	0	0	0	0	0	0	0	0	0	0
>SD_Shr-30589	0.000154664	0	0	0	0	0	0	0	0	0	0	0	0	0	0	0	0	0	0	0	0	0	0	0	8.79863e-05	0	0	0	0	0
>SD_Shr-30590	0	0.000406025	0	0	0	0	0	0	0	0	0	0	0	6.04005e-05	0	0	0	0	0	0	0	0	0	0	0	0	0	0	0	0
>SD_Shr-30591	0	0	0	0	0	0	0	0	0	0	0	0	0	0	0	0	0	3.00616e-05	0	0	0	0	0	0	0	3.45399e-05	0	0	0.000225683	0.000628997
>SD_Shr-30592	0.000154664	0	0	0	0	0	0	0	0	0	0	0	0	0	0	0	0	0	0	0	0	0	0	0	8.79863e-05	0	0	0	0	0
>SD_Shr-30593	3.09328e-05	0	0	0	0	5.48183e-05	0.000117177	0	3.68906e-05	0	0	3.04635e-05	3.34816e-05	0	0	0	0	0	0	0	0	0	0	0	5.27918e-05	0	0	0	0	0
>SD_Shr-30594	0	0	0	0	0	0	0	0	0	0	0	0	0	0	0	2.8609e-05	0.000111319	0	0	0	0	0	0	0	0	0	0	0	0	0.000419331
>SD_Shr-30595	0	0.000270684	0	4.27075e-05	3.62068e-05	0	0	4.29937e-05	0	0	0	0	0	6.04005e-05	0	0	0	0	0	0	0	0	0	0	0	0	0	0	0	0
>SD_Shr-30596	0.000154664	0	0	0	0	0	0	0	0	0	0	0	0	0	0	0	0	0	0	0	0	0	0	0	8.79863e-05	0	0	0	0	0
>SD_Shr-30597	0	4.51139e-05	0	0	0	5.48183e-05	5.85885e-05	4.29937e-05	0	4.92582e-05	0	3.04635e-05	3.34816e-05	0.000120801	0	0	0	0	0	0	0	0	0	0	1.75973e-05	0	0	0	0	0
>SD_Shr-30598	3.09328e-05	4.51139e-05	0	4.27075e-05	3.62068e-05	0	5.85885e-05	0	0	0	0	6.09269e-05	3.34816e-05	0	0	0	0	0	0	0	0	0	0	0	3.51945e-05	0	0	0	0	0
>SD_Shr-30599	6.18657e-05	0.000180456	0	0	3.62068e-05	0	0	0	0	0	0	0	3.34816e-05	0	0	0	0	0	0	0	0	0	0	0	3.51945e-05	0	0	0	0	0
>SD_Shr-30600	3.09328e-05	0	0	0	3.62068e-05	0	0	8.59875e-05	3.68906e-05	0	7.66154e-05	0	6.69632e-05	6.04005e-05	0	0	0	0	0	0	0	0	0	0	1.75973e-05	0	0	0	0	0
>SD_Shr-30601	0.000123731	0	0	0	0	0	0	0	0	0	0	0	0	0.000120801	0	0	0	0	0	0	0	0	0	0	7.03891e-05	0	0	0	0	0
>SD_Shr-30602	0	0	0	0	0	0	0	0	0	0	0	0	0	0	3.70014e-05	0	2.22638e-05	0.000210431	0	0	0	8.08734e-05	0	0	0	0	0	0	0	0
>SD_Shr-30603	0	0.000135342	7.08562e-05	0	0	0	0	4.29937e-05	7.37811e-05	0	0	6.09269e-05	0	6.04005e-05	0	0	0	0	0	0	0	0	0	0	0	0	0	0	0	0
>SD_Shr-30604	3.09328e-05	9.02279e-05	0	0	3.62068e-05	0	0	8.59875e-05	0	4.92582e-05	0	0	6.69632e-05	0	0	0	0	0	0	0	0	0	0	0	1.75973e-05	0	0	0	0	0
>SD_Shr-30605	0	0	0	0	0	0	0	0	0	0	0	0	0	0	7.40028e-05	0	4.45276e-05	9.01849e-05	0	0	8.15727e-05	0	0	0	0	0	0	4.26248e-05	0	0
>SD_Shr-30606	3.09328e-05	0.000270684	0	4.27075e-05	0	0	0	4.29937e-05	0	0	0	0	0	0	0	0	0	0	0	0	0	0	0	0	1.75973e-05	0	0	0	0	0
>SD_Shr-30607	6.18657e-05	4.51139e-05	0	0	0	0	0	0	0	0.000197033	0	0	3.34816e-05	0	0	0	0	0	0	0	0	0	0	0	3.51945e-05	0	0	0	0	0
>SD_Shr-30608	3.09328e-05	0	0	0	0	0.000109637	0	0	0	4.92582e-05	7.66154e-05	6.09269e-05	0	0.000120801	0	0	0	0	0	0	0	0	0	0	1.75973e-05	0	0	0	0	0
>SD_Shr-30609	0	0.000135342	0	0	0	0.000219273	5.85885e-05	0	0	0	0	3.04635e-05	0	0	0	0	0	0	0	0	0	0	0	0	1.75973e-05	0	0	0	0	0
>SD_Shr-30610	0	0	0	0	0	0	0	0	0	0	0	0	0	0	0	2.8609e-05	0	0	0	0	8.15727e-05	0	0	0	1.75973e-05	0	0	0	0	0.00073383
>SD_Shr-30611	0	4.51139e-05	0	0	0	0	0	0	0.000147562	4.92582e-05	0	3.04635e-05	3.34816e-05	0.000120801	0	0	0	0	0	0	0	0	0	0	0	0	0	0	0	0
>SD_Shr-30612	6.18657e-05	4.51139e-05	0.000141712	4.27075e-05	0	0	0	0	0	4.92582e-05	0	3.04635e-05	0	0	0	0	0	0	0	0	0	0	0	0	3.51945e-05	0	0	0	0	0
>SD_Shr-30613	6.18657e-05	0	0	4.27075e-05	0	0	5.85885e-05	0	0	0	7.66154e-05	3.04635e-05	3.34816e-05	0	0	0	0	0	0	0	0	0	0	0	5.27918e-05	0	0	0	0	0
>SD_Shr-30614	0.000123731	0	0	4.27075e-05	0	0	0	0	0	0	0	0	0	6.04005e-05	0	0	0	0	0	0	0	0	0	0	7.03891e-05	0	0	0	0	0
>SD_Shr-30615	0.000154664	0	0	0	0	0	0	0	0	0	0	0	0	0	0	0	0	0	0	0	0	0	0	0	8.79863e-05	0	0	0	0	0
>SD_Shr-30651	0	0	0	0	0	0	0	0	0	0	0	0	0.000334816	0	0	0	0	0	0	0	0	0	0	0	0	0	0	0	0	0
>SD_Shr-30616	0	0	0	0	0	0.000438546	0	0	0	0	0	3.04635e-05	0	0	0	0	0	0	0	0	0	0	0	0	0	0	0	0	0	0
>SD_Shr-30617	0	0	0	0	0	0	0	0	0	0	0	0	0	0	0	0	2.22638e-05	0	6.62866e-05	0	8.15727e-05	0	0	0	0	0	0	0.000106562	0	0
>SD_Shr-30618	0	0	0	0	0	0	0	0	0	0	0	0	0	0	0	0	0	0	3.31433e-05	0	0	0	0.000100939	9.12159e-05	3.51945e-05	3.45399e-05	0	0	0	0.000314498
>SD_Shr-30619	0	0	0	4.27075e-05	3.62068e-05	0	0	0	0	0	0	0	3.34816e-05	0.000241602	0	0	0	0	0	0	0	0	0	0	0	0	0	0	0	0.000209666
>SD_Shr-30620	0	0	0	0	0	0	0	0	0	0	0	0	0	0	0	0	0	0	3.31433e-05	0	0	0	0	0	0	0	0	2.13124e-05	0	0.00073383
>SD_Shr-30621	3.09328e-05	0	0.000283425	0	0	5.48183e-05	0	0	3.68906e-05	4.92582e-05	0	0	0	0	0	0	0	0	0	0	0	0	0	0	1.75973e-05	0	0	0	0	0
>SD_Shr-30622	9.27985e-05	0	0	0	0	0	0	0	7.37811e-05	0	7.66154e-05	0	0	0	0	0	0	0	0	0	0	0	0	0	5.27918e-05	0	0	0	0	0
>SD_Shr-30623	0	0	0	0	0	0	0	0	0	0	0	0	0	0	0	0	0	0	0	0	0	0	0	0	0	0	0	0.000191812	0	0
>SD_Shr-30624	0	0	0	0	0	0	0	0	0	0	0	0	0	0	0	0	0	0	9.94299e-05	0	0.000163145	0.000161747	0.000100939	0	0	0	0	0	0.000112841	0
>SD_Shr-30625	0	0	0	0	0	0	0	0	0	0	0	0	0	0	0	0	0	0	3.31433e-05	0	0	8.08734e-05	0.000100939	0.000182432	3.51945e-05	3.45399e-05	0	0	0	0.000104833
>SD_Shr-30626	0	4.51139e-05	0	0	0	0	0	0	0	0	0	0	0	0	0	0	0	0	0	0	8.15727e-05	0	0	0	1.75973e-05	3.45399e-05	0	0	0	0.000524164
>SD_Shr-30627	0	0	0	0	0.000253448	5.48183e-05	0	0	0	4.92582e-05	0	0	0	0	0	0	0	0	0	0	0	0	0	0	0	0	0	0	0	0
>SD_Shr-30628	0	0	0	0	0	0	0	0	0	0	0	0	0	0	0	0	0	0	0	0	0	0	0	9.12159e-05	0	0.000276319	0	0	0	0
>SD_Shr-30629	0.000123731	0	0	0	0	0	0	0	0	0	7.66154e-05	0	0	0	0	0	0	0	0	0	0	0	0	0	7.03891e-05	0	0	0	0	0
>SD_Shr-30630	0	0	0	0	0	0	0	0	0	0	0	0	0	0	0	2.8609e-05	4.45276e-05	3.00616e-05	0	0	0	8.08734e-05	0.000201877	0.000182432	0	0	0	0	0	0
>SD_Shr-30631	0	0	0	0	0	0	0	0	0	0	0	0	0	0	0	0	0	0	0	0	8.15727e-05	8.08734e-05	0.000201877	0	0	3.45399e-05	0	8.52497e-05	0	0
>SD_Shr-30632	3.09328e-05	4.51139e-05	0	0	7.24137e-05	0.000219273	0	0	0	0	0	0	0	0	0	0	0	0	0	0	0	0	0	0	1.75973e-05	0	0	0	0	0
>SD_Shr-30633	0	0	0	0	0	0	0	0	0	0	0	0	0	0	0	5.72181e-05	6.67913e-05	0	0	0	0	0	0	0	0	0	0	2.13124e-05	0	0.000314498
>SD_Shr-30634	0	0	0.000425137	0	3.62068e-05	5.48183e-05	0	4.29937e-05	0	0	0	0	0	0	0	0	0	0	0	0	0	0	0	0	0	0	0	0	0	0
>SD_Shr-30635	0	0	0	0	0	0	5.85885e-05	0	0	0	0	0	0.000234371	0	0	0	0	0	0	0	0	0	0	0	1.75973e-05	0	0	0	0	0
>SD_Shr-30636	0	0	0	0	0	0	0	0	0	0	0	0	0	0	0	0	0	0	3.31433e-05	0	8.15727e-05	8.08734e-05	0.000100939	0	0	3.45399e-05	0	0	0.000451365	0
>SD_Shr-30637	6.18657e-05	4.51139e-05	0	0	0	5.48183e-05	5.85885e-05	0	0	0	0	3.04635e-05	0	0	0	0	0	0	0	0	0	0	0	0	5.27918e-05	0	0	0	0	0
>SD_Shr-30638	0	0	0	0	0	0	0	0	0	0	0	0	0	0	0	0	0	0	0	0	0	0	0	0	0	0	0	0.000170499	0.000112841	0
>SD_Shr-30639	3.09328e-05	4.51139e-05	0.000141712	0	3.62068e-05	0	0	0	3.68906e-05	0	7.66154e-05	0	0	6.04005e-05	0	0	0	0	0	0	0	0	0	0	1.75973e-05	0	0	0	0	0
>SD_Shr-30640	3.09328e-05	0	0.000141712	0.000128122	0	0	0	0	0	4.92582e-05	0	0	3.34816e-05	0	0	0	0	0	0	0	0	0	0	0	1.75973e-05	0	0	0	0	0
>SD_Shr-30641	9.27985e-05	0	0	0	3.62068e-05	0	5.85885e-05	0	0	0	0	0	0	0	0	0	0	0	0	0	0	0	0	0	7.03891e-05	0	0	0	0	0
>SD_Shr-30642	0	0	0	0	0	0	0	0	0	0	0	0	0	0	3.70014e-05	5.72181e-05	8.90551e-05	3.00616e-05	0	0	8.15727e-05	0	0	0	0	0	0	0	0	0
>SD_Shr-30643	3.09328e-05	4.51139e-05	0	0	3.62068e-05	0	0	0	0.000147562	0	0	3.04635e-05	0	0	0	0	0	0	0	0	0	0	0	0	1.75973e-05	0	0	0	0	0
>SD_Shr-30644	0	0	0	0	0	0	0	0	0	0	0	0	0	0	0	0	0	0	0	0	0	0.000161747	0.000100939	9.12159e-05	3.51945e-05	3.45399e-05	0	0	0	0.000209666
>SD_Shr-30645	3.09328e-05	9.02279e-05	0	0	0	0	5.85885e-05	0	3.68906e-05	0	0	3.04635e-05	0	6.04005e-05	0	0	0	0	0	0	0	0	0	0	3.51945e-05	0	0	0	0	0
>SD_Shr-30646	0	0	0	0	0	0	0	0	0	0	0	0	0	0	0	0	0	0	0	0	0	0	0	0	0	0	0	0	0	0.000943495
>SD_Shr-30647	0	0	0	0	0	0	0	0	0	0	0	0	0	0	0	0	0	0	0	0.000197044	0	0	0	0	1.75973e-05	0	0	0.000149187	0	0
>SD_Shr-30648	0	0	0	0	0	0	0	0	0	0	0	0	0	0	0	0	0.000200374	0	0	0	0	0	0	0	0	0	0	0	0	0
>SD_Shr-30649	0	0	0	0	3.62068e-05	0	0.000117177	0	0	0	0	6.09269e-05	6.69632e-05	0	0	0	0	0	0	0	0	0	0	0	3.51945e-05	0	0	0	0	0
>SD_Shr-30650	6.18657e-05	0	0	0	0	0	5.85885e-05	4.29937e-05	3.68906e-05	0	0	0	3.34816e-05	0	0	0	0	0	0	0	0	0	0	0	5.27918e-05	0	0	0	0	0
>SD_Shr-30652	0	0	0	0	0	0	0	0	0	0	0	0	0	0	0	0	0	0	0	0	8.15727e-05	0	0	0	0	3.45399e-05	0	0	0	0.00073383
>SD_Shr-30653	0	4.51139e-05	0	0	0	0	5.85885e-05	4.29937e-05	3.68906e-05	0	0	3.04635e-05	0.000100445	0	0	0	0	0	0	0	0	0	0	0	1.75973e-05	0	0	0	0	0
>SD_Shr-30654	0	0	0	0	0	0	0	0	3.68906e-05	0	0	0	0	0	0	0	0	0	0	0	0	0	0	0	0	0	0	0	0.000112841	0.00073383
>SD_Shr-30655	0	0	0	0	0	0	0	0	0	0	0	0	0	0	0	0	0	0	0	0	0	0	0	0	0	0	0	0	0	0.000943495
>SD_Shr-30656	0	0	0	0	0	0	0	0	0	0	0	0	0.000133926	0	0	2.8609e-05	0	0	3.31433e-05	0	0	8.08734e-05	0	0	0	0	0	0	0	0.000209666
>SD_Shr-30657	0	0	0	0	0	0	0	0	0	0	0	0	0	0	0	0	0	0	0	0	0	0	0	0	0	3.45399e-05	0	0	0	0.000838662
>SD_Shr-30658	3.09328e-05	0	0	0	0	0	5.85885e-05	0	0	0	0	0	0.000167408	0	0	0	0	0	0	0	0	0	0	0	3.51945e-05	0	0	0	0	0
>SD_Shr-30659	0	0	0	0	0	0	0	0	0	0	0	0	0	0	0	0	0	0	0	0	8.15727e-05	8.08734e-05	0	0	0	0	0	0.000127875	0	0.000104833
>SD_Shr-30660	3.09328e-05	4.51139e-05	0	0	3.62068e-05	5.48183e-05	0	0	7.37811e-05	0	0	0	6.69632e-05	0	0	0	0	0	0	0	0	0	0	0	1.75973e-05	0	0	0	0	0
>SD_Shr-30661	6.18657e-05	4.51139e-05	0	0	0	0	0	4.29937e-05	3.68906e-05	0	7.66154e-05	3.04635e-05	0	0	0	0	0	0	0	0	0	0	0	0	3.51945e-05	0	0	0	0	0
>SD_Shr-30662	0	4.51139e-05	7.08562e-05	0	3.62068e-05	5.48183e-05	5.85885e-05	8.59875e-05	0	0	0	0	0	6.04005e-05	0	0	0	0	0	0	0	0	0	0	1.75973e-05	0	0	0	0	0
>SD_Shr-30663	0	0	7.08562e-05	0	0.000217241	0	0	4.29937e-05	0	0	0	0	0	0	0	0	0	0	0	0	0	0	0	0	0	0	0	0	0	0.000104833
>SD_Shr-30664	6.18657e-05	0	7.08562e-05	4.27075e-05	0	5.48183e-05	0	0	0	0	0	3.04635e-05	3.34816e-05	0	0	0	0	0	0	0	0	0	0	0	3.51945e-05	0	0	0	0	0
>SD_Shr-30665	0	0	0	0	0	0	0	0	0	0	0	0	0	0	0	0	0	0	0	0	0	0	0	9.12159e-05	0	0	0	0.000170499	0	0
>SD_Shr-30666	0	0	0	0	0	0	0	0	0	0	0	0	0	0	0	0	0	0	0	0	0	0.000161747	0	0	0.000123181	0	0	0	0	0
>SD_Shr-30667	0	0	0	0	0	0	0	0	0	0	0	0	0	0	3.70014e-05	5.72181e-05	4.45276e-05	3.00616e-05	3.31433e-05	0	0	0	0	0	0	0	0	4.26248e-05	0	0
>SD_Shr-30668	6.18657e-05	9.02279e-05	7.08562e-05	0	0	0	5.85885e-05	0	0	0	0	0	0	0	0	0	0	0	0	0	0	0	0	0	5.27918e-05	0	0	0	0	0
>SD_Shr-30669	3.09328e-05	4.51139e-05	0.000141712	0	0	0	0	0	7.37811e-05	4.92582e-05	0	0	3.34816e-05	0	0	0	0	0	0	0	0	0	0	0	1.75973e-05	0	0	0	0	0
>SD_Shr-30670	9.27985e-05	0	0	0	3.62068e-05	0	0	0	0	0	0	0	6.69632e-05	0	0	0	0	0	0	0	0	0	0	0	5.27918e-05	0	0	0	0	0
>SD_Shr-30671	0	4.51139e-05	0	4.27075e-05	0.000144827	0	0	4.29937e-05	0	0	0	3.04635e-05	3.34816e-05	0	0	0	0	0	0	0	0	0	0	0	0	0	0	0	0	0
>SD_Shr-30672	3.09328e-05	0	0	0	0	0	0.000117177	0	0	4.92582e-05	7.66154e-05	0	0	6.04005e-05	0	0	0	0	0	0	0	0	0	0	5.27918e-05	0	0	0	0	0
>SD_Shr-30673	3.09328e-05	0	0.000141712	0	0	0	0	8.59875e-05	7.37811e-05	0	7.66154e-05	0	0	0	0	0	0	0	0	0	0	0	0	0	1.75973e-05	0	0	0	0	0
>SD_Shr-30674	9.27985e-05	4.51139e-05	0	0	3.62068e-05	0	0	0	0	0	0	0	3.34816e-05	0	0	0	0	0	0	0	0	0	0	0	5.27918e-05	0	0	0	0	0
>SD_Shr-30675	0	0	7.08562e-05	0	0	0	0.000234354	0	0	0	0	0	0	0	0	0	0	0	0	0	0	0	0	0	7.03891e-05	0	0	0	0	0
>SD_Shr-30676	0	0	0	0	0	0	0	0	0	0	0	0	0.000267853	6.04005e-05	0	0	0	0	0	0	0	0	0	0	0	0	0	0	0	0
>SD_Shr-30677	6.18657e-05	4.51139e-05	0.000141712	4.27075e-05	3.62068e-05	0	0	0	0	0	0	0	0	0	0	0	0	0	0	0	0	0	0	0	3.51945e-05	0	0	0	0	0
>SD_Shr-30678	0	0	0	0	0	0	0	0	0	0	0	0	0	0	0.000148006	0	6.67913e-05	0	3.31433e-05	0	0	0	0	9.12159e-05	0	0	0	0	0	0
>SD_Shr-30679	0	0	0	0	0	0	0.000234354	4.29937e-05	0	0	0	0	0	0	0	0	0	0	0	0	0	0	0	0	7.03891e-05	0	0	0	0	0
>SD_Shr-30680	0	9.02279e-05	0.000141712	0	3.62068e-05	5.48183e-05	0	8.59875e-05	0	0	0	0	3.34816e-05	0	0	0	0	0	0	0	0	0	0	0	0	0	0	0	0	0
>SD_Shr-30681	3.09328e-05	4.51139e-05	7.08562e-05	0	3.62068e-05	0	5.85885e-05	0	0	0	7.66154e-05	0	0	0	0	0	0	0	0	0	0	0	0	0	3.51945e-05	0	0	0	0	0.000104833
>SD_Shr-30682	6.18657e-05	4.51139e-05	0	4.27075e-05	0	0	0	4.29937e-05	0	4.92582e-05	7.66154e-05	0	0	0	0	0	0	0	0	0	0	0	0	0	3.51945e-05	0	0	0	0	0
>SD_Shr-30683	6.18657e-05	0	0	0	0	0	5.85885e-05	0	3.68906e-05	4.92582e-05	0	0	3.34816e-05	0	0	0	0	0	0	0	0	0	0	0	5.27918e-05	0	0	0	0	0
>SD_Shr-30684	0	0	0	0	0	0	0	0	0	0	0	0	0	0	0	0	2.22638e-05	0	0.000132573	0	8.15727e-05	0	0	9.12159e-05	0	3.45399e-05	0	0	0.000112841	0
>SD_Shr-30685	9.27985e-05	0	0	0	0	5.48183e-05	5.85885e-05	0	0	0	0	0	0	0	0	0	0	0	0	0	0	0	0	0	7.03891e-05	0	0	0	0	0
>SD_Shr-30686	9.27985e-05	0	7.08562e-05	0	0	0	0	0	3.68906e-05	0	0	0	3.34816e-05	0	0	0	0	0	0	0	0	0	0	0	5.27918e-05	0	0	0	0	0
>SD_Shr-30687	0	0	0	0	0	0	0	0.000128981	0	4.92582e-05	0.000306462	3.04635e-05	0	0	0	0	0	0	0	0	0	0	0	0	0	0	0	0	0	0
>SD_Shr-30688	3.09328e-05	4.51139e-05	0	0	0	0	5.85885e-05	0	0	0	0	0	0	6.04005e-05	0	0	0	0	0	0	0	0	0	0	5.27918e-05	3.45399e-05	0	0	0	0.000104833
>SD_Shr-30689	6.18657e-05	0	7.08562e-05	0.000128122	3.62068e-05	0	0	0	0	0	0	0	0	0	0	0	0	0	0	0	0	0	0	0	3.51945e-05	0	0	0	0	0
>SD_Shr-30690	0	4.51139e-05	0	0	3.62068e-05	5.48183e-05	0	8.59875e-05	3.68906e-05	0	0	3.04635e-05	3.34816e-05	6.04005e-05	0	0	0	0	0	0	0	0	0	0	0	0	0	0	0	0
>SD_Shr-30691	6.18657e-05	0	0	4.27075e-05	0	0	0.000117177	0	0	0	0	0	0	0	0	0	0	0	0	0	0	0	0	0	7.03891e-05	0	0	0	0	0
>SD_Shr-30692	9.27985e-05	4.51139e-05	0	0	3.62068e-05	0	0	0	0	0	7.66154e-05	0	0	0	0	0	0	0	0	0	0	0	0	0	5.27918e-05	0	0	0	0	0
>SD_Shr-30693	9.27985e-05	4.51139e-05	0	0	3.62068e-05	0	0	0	0	4.92582e-05	0	0	0	0	0	0	0	0	0	0	0	0	0	0	5.27918e-05	0	0	0	0	0
>SD_Shr-30694	9.27985e-05	0	0	0	0	0	0	0	3.68906e-05	0	0	3.04635e-05	3.34816e-05	0	0	0	0	0	0	0	0	0	0	0	5.27918e-05	0	0	0	0	0
>SD_Shr-30695	0	0	0	0	0	0	0	0	0	0	0	0	0	0	0	2.8609e-05	0	3.00616e-05	0	0	0	0	0	0	0	3.45399e-05	0	2.13124e-05	0.000112841	0.000419331
>SD_Shr-30696	3.09328e-05	0	7.08562e-05	0	0	0	0.000175765	0	0	0	0	0	0	0	0	0	0	0	0	0	0	0	0	0	7.03891e-05	0	0	0	0	0
>SD_Shr-30698	0	0	0	0	0	0	0	0	0	0	0	0	0	0	3.70014e-05	8.58271e-05	2.22638e-05	0	6.62866e-05	0	0	0	0	9.12159e-05	0	0	0	0	0	0
>SD_Shr-30699	3.09328e-05	4.51139e-05	0.000141712	0	3.62068e-05	5.48183e-05	0	0	0	0	7.66154e-05	0	0	0	0	0	0	0	0	0	0	0	0	0	1.75973e-05	0	0	0	0	0
>SD_Shr-30700	0	0	0	0	0	0	0	0	0	0	0	0	0	0	0	0.000114436	4.45276e-05	3.00616e-05	0	0	0	0	0	0	0	0	0	0	0	0.000104833
>SD_Shr-30701	0.000123731	0	0	0	0	0	0	0	0	0	0	0	0	0	0	0	0	0	0	0	0	0	0	0	7.03891e-05	0	0	0	0	0
>SD_Shr-30702	6.18657e-05	0	0	0	0	0	0	0	0	0	7.66154e-05	0	0	0.000181202	0	0	0	0	0	0	0	0	0	0	3.51945e-05	0	0	0	0	0
>SD_Shr-30703	0	0	0	0	0	0	0	0	0	0	0	0	0	0	0	0	0	0	0.000265146	0	0	0	0	0	0	0	0	0	0	0
>SD_Shr-30704	0	0	0	0	0	0	0	0	0	0	0	0	0	0	0	0	0.00017811	0	0	0	0	0	0	0	0	0	0	0	0	0
>SD_Shr-30705	6.18657e-05	0	0	0	0	0	0	0	0	0	0	0	0	0	0	0	0	3.00616e-05	0	0	0	0	0	0	5.27918e-05	0	0	4.26248e-05	0	0
>SD_Shr-30706	0.000123731	0	0	0	0	0	0	0	0	0	0	0	0	0	0	0	0	0	0	0	0	0	0	0	7.03891e-05	0	0	0	0	0
>SD_Shr-30707	0	0	0	0	0	0	0	0	0	0	0	0	0	0	0	0	0	0	0.000165717	0.000197044	0	0	0	0	0	0	0	0	0	0.000209666
>SD_Shr-30708	0	0	0	0	0	0	0	0	0	0	0	0	0	0	0	0	0	0	0	0	0	0	0	9.12159e-05	0	0	0.000103939	0.000127875	0	0
>SD_Shr-30709	0	0	0	0	0	0	0	0	0	0	0	0	0.000267853	0	0	0	0	0	0	0	0	0	0	0	0	0	0	0	0	0
>SD_Shr-30710	0	0	0	0	0	0	5.85885e-05	0	0	0	0	3.04635e-05	0.000167408	0	0	0	0	0	0	0	0	0	0	0	1.75973e-05	0	0	0	0	0
>SD_Shr-30711	0	0	0	0	0	0	0	0	0	0	0	0	0.000267853	0	0	0	0	0	0	0	0	0	0	0	0	0	0	0	0	0
>SD_Shr-30712	0	0	0	0	0	0	0	0	0	0	0	0	0	0	0	0	0	0	0	0	0	0	0	0	0	0	0	0	0	0.000838662
>SD_Shr-30713	3.09328e-05	0	0	0	0	0	0.000117177	0	0	0	0	0	6.69632e-05	0	0	0	0	0	0	0	0	0	0	0	5.27918e-05	0	0	0	0	0
>SD_Shr-30714	0	0	0	0	0	0	0	0	0	0	0	0	0	0	7.40028e-05	0	2.22638e-05	0	0	0.000197044	0	0	0.000201877	9.12159e-05	0	0	0.000103939	0	0	0
>SD_Shr-30715	0	0	0	0	0	0	0	0	0	0	0	0	0	0	0	0	0	0	0	0	0	0.000161747	0.000403755	0	0	0	0	0	0.000225683	0
>SD_Shr-30716	0	0	7.08562e-05	0	0	0.000109637	0	8.59875e-05	0	4.92582e-05	7.66154e-05	3.04635e-05	0	0	0	0	0	0	0	0	0	0	0	0	0	0	0	0	0	0
>SD_Shr-30717	6.18657e-05	0	7.08562e-05	0	0	0	0	0	0	0	7.66154e-05	3.04635e-05	3.34816e-05	0	0	0	0	0	0	0	0	0	0	0	3.51945e-05	0	0	0	0	0
>SD_Shr-30718	3.09328e-05	0.000135342	7.08562e-05	4.27075e-05	0	0	0	0	0	0	0	0	0	6.04005e-05	0	0	0	0	0	0	0	0	0	0	1.75973e-05	0	0	0	0	0
>SD_Shr-30719	0	0	0	0	0	0	0	0	0	0	0	0	0	0	0	0	2.22638e-05	0.000150308	0	0	8.15727e-05	0	0	0	0	0	0	2.13124e-05	0	0
>SD_Shr-30720	0	0.000360911	0	0	0	0	0	0	0	0	0	0	0	0	0	0	0	0	0	0	0	0	0	0	0	0	0	0	0	0
>SD_Shr-30721	3.09328e-05	4.51139e-05	0	8.5415e-05	3.62068e-05	0	0	0	0	0	7.66154e-05	0	3.34816e-05	0	0	0	0	0	0	0	0	0	0	0	1.75973e-05	0	0	0	0	0
>SD_Shr-30722	0	0	0	0	0	0	0	0	0	0	0	0	0	0	0	0	0	0.000150308	3.31433e-05	0	0.000163145	0	0	0	0	0	0	0	0	0
>SD_Shr-30723	0	0	0	0	0	0	0	0	0	0	0	0	0	0	0	0	2.22638e-05	3.00616e-05	0	0	0.000163145	0.000323494	0	0	0	0	0	0	0	0
>SD_Shr-30724	0	9.02279e-05	0.000212568	0	3.62068e-05	0	0	0	0	0	0	0	0	0.000120801	0	0	0	0	0	0	0	0	0	0	0	0	0	0	0	0
>SD_Shr-30725	0	0	0	0	0	0	0	0	0	0	0	0	0	0	0	0	0	0	0	0	0	0	0	0	0	3.45399e-05	0	0	0	0.00073383
>SD_Shr-30726	0	0	0	0	0	0	0	0	0	0	0	0	0	0	0	0	4.45276e-05	0	0	0	0	0	0	0	0	0	0	0.000127875	0	0
>SD_Shr-30727	3.09328e-05	0	7.08562e-05	0	0	0	0	0	7.37811e-05	9.85163e-05	0	3.04635e-05	0	0	0	0	0	0	0	0	0	0	0	0	1.75973e-05	0	0	0	0	0
>SD_Shr-30728	0	0	0	0.000298952	0	0	0	0	0	0	0	0	3.34816e-05	0	0	0	0	0	0	0	0	0	0	0	0	0	0	0	0	0
>SD_Shr-30729	0	0	0	0	0	0	0	0	0	0	0	0	0	0	3.70014e-05	5.72181e-05	4.45276e-05	3.00616e-05	3.31433e-05	0	0	0	0	9.12159e-05	0	0	0	0	0	0
>SD_Shr-30730	0	0	0	0	0	0	0	0	0	0	0	0	0	0	0	0	2.22638e-05	0	3.31433e-05	0	0	0	0	0	0	3.45399e-05	0	0	0	0.000524164
>SD_Shr-30731	0	0	0	0	0	0	0	0	0	0	0	0	0	0	0	0	2.22638e-05	0	0	0	0	0	0	0	0	0	0	2.13124e-05	0	0.000628997
>SD_Shr-30732	0	0	0	0	0	0	0	0	0	0	0	0	0	0	0	2.8609e-05	8.90551e-05	3.00616e-05	0	0.000197044	0	0	0	9.12159e-05	0	0	0	0	0	0
>SD_Shr-30733	3.09328e-05	0	0	0	3.62068e-05	0	0	0	0	0	0	0	3.34816e-05	0.000181202	0	0	0	0	0	0	0	0	0	0	1.75973e-05	0	0	0	0	0.000104833
>SD_Shr-30734	0	0	0	0	0	0	0	0	0	0	0	0	0	0	3.70014e-05	0	0	0	0	0	0	0	0	0	1.75973e-05	0.00010362	0	0	0	0.000314498
>SD_Shr-30735	0	0	0	0	0	0	0	0	0	0	0	0	0	0	0	0	0	0	0	0	0	0	0	0	0	0	0	0.000170499	0	0
>SD_Shr-30736	0	0	0	0	0	0	0	0	0	0	0	0	0	0	0	0	0	0	0	0	0	0	0	0	1.75973e-05	0	0	0	0.000225683	0.000524164
>SD_Shr-30737	0	0	0	0	0	0	0	0	0	0	0	0	0	0	0	0	0	0	0	0	0	0.000566114	0	0	0	0	0	0	0	0.000104833
>SD_Shr-30738	9.27985e-05	0	0	0	0	0	5.85885e-05	0	0	0	0	0	0	0	0	0	0	0	0	0	0	0	0	0	7.03891e-05	0	0	0	0	0
>SD_Shr-30739	0	0	0	0	0	0	0	0	0	0	0	0	0	0	0	0	0	0	3.31433e-05	0	0	0	0	0	3.51945e-05	3.45399e-05	0	0	0.000112841	0.000314498
>SD_Shr-30740	0	0	0	0	0	0	0	0	0	0	0	0	0	0	3.70014e-05	0	0	0	3.31433e-05	0.000197044	0	8.08734e-05	0.000201877	0	0	0	0	2.13124e-05	0.000112841	0
>SD_Shr-30741	3.09328e-05	0	0	0	3.62068e-05	0	0.000117177	0	0	4.92582e-05	0	0	0	0	0	0	0	0	0	0	0	0	0	0	5.27918e-05	0	0	0	0	0
>SD_Shr-30742	9.27985e-05	0	0	0	0	0	5.85885e-05	0	0	0	0	0	0	0	0	0	0	0	0	0	0	0	0	0	7.03891e-05	0	0	0	0	0
>SD_Shr-30743	0	0.000315798	0	0	0	0	0	0	0	0	0	3.04635e-05	0	0	0	0	0	0	0	0	0	0	0	0	0	0	0	0	0	0
>SD_Shr-30744	6.18657e-05	0	0	0	7.24137e-05	0	5.85885e-05	0	0	0	0	0	0	0	0	0	0	0	0	0	0	0	0	0	5.27918e-05	0	0	0	0	0
>SD_Shr-30745	0.000123731	0	0	0	0	0	0	0	0	0	0	0	0	0	0	0	0	0	0	0	0	0	0	0	7.03891e-05	0	0	0	0	0
>SD_Shr-30746	3.09328e-05	0	7.08562e-05	4.27075e-05	0	0	0	0	0	0	0	0	0.000100445	6.04005e-05	0	0	0	0	0	0	0	0	0	0	1.75973e-05	0	0	0	0	0
>SD_Shr-30747	6.18657e-05	0	0	0	0	0	5.85885e-05	0	0	0	0	0	6.69632e-05	0	0	0	0	0	0	0	0	0	0	0	5.27918e-05	0	0	0	0	0
>SD_Shr-30748	0	0	0	0	0	0	0.000234354	0	0	0	0	0	0	0	0	0	0	0	0	0	0	0	0	0	7.03891e-05	0	0	0	0	0
>SD_Shr-30749	0	0.000270684	0	0	0	0	0	4.29937e-05	0	0	0	3.04635e-05	0	0	0	0	0	0	0	0	0	0	0	0	0	0	0	0	0	0
>SD_Shr-30750	6.18657e-05	0	0	0	0	0	0.000117177	0	0	0	0	0	0	0	0	0	0	0	0	0	0	0	0	0	7.03891e-05	0	0	0	0	0
>SD_Shr-30751	0	0	0	0	0	0	0	0	0	0	0	0	0	0	0	0	0	0	9.94299e-05	0	0	0	0	0	0	0.00013816	0	0	0	0.000104833
>SD_Shr-30752	0	0	0	0	0	0	0	0	0	0	0	0	0	0	0	0	0	0	0	0	0	0	0	0	0	0	0	0.000170499	0	0
>SD_Shr-30753	0	0	7.08562e-05	4.27075e-05	3.62068e-05	0	0.000117177	0	3.68906e-05	0	0	0	0	0	0	0	0	0	0	0	0	0	0	0	3.51945e-05	0	0	0	0	0
>SD_Shr-30754	0	9.02279e-05	0	0	0	0	0	0	0	4.92582e-05	0	0	0.000167408	0	0	0	0	0	0	0	0	0	0	0	0	0	0	0	0	0
>SD_Shr-30755	0	0.000180456	0.000141712	0	3.62068e-05	0	0	0	3.68906e-05	0	0	0	0	0	0	0	0	0	0	0	0	0	0	0	0	0	0	0	0	0
>SD_Shr-30756	0	9.02279e-05	0	4.27075e-05	7.24137e-05	0	0	0	0	0	0	0	3.34816e-05	0.000120801	0	0	0	0	0	0	0	0	0	0	0	0	0	0	0	0
>SD_Shr-30757	0	0.000315798	0	0	0	0	0	0	0	4.92582e-05	0	0	0	0	0	0	0	0	0	0	0	0	0	0	0	0	0	0	0	0
>SD_Shr-30758	3.09328e-05	0	7.08562e-05	0	0	0	0.000117177	0	3.68906e-05	0	0	0	0	0	0	0	0	0	0	0	0	0	0	0	5.27918e-05	0	0	0	0	0
>SD_Shr-30759	3.09328e-05	0	0	0	0.000217241	0	0	0	0	0	0	0	0	0	0	0	0	0	0	0	0	0	0	0	1.75973e-05	0	0	0	0	0
>SD_Shr-30760	0	4.51139e-05	0	8.5415e-05	0	0	0.000117177	0	0	0	7.66154e-05	0	0	0	0	0	0	0	0	0	0	0	0	0	3.51945e-05	0	0	0	0	0
>SD_Shr-30761	0	0	7.08562e-05	0	3.62068e-05	0	0	0	0	4.92582e-05	0	0.000121854	3.34816e-05	0	0	0	0	0	0	0	0	0	0	0	0	0	0	0	0	0
>SD_Shr-30762	0	0	0	0	0	0	0.000234354	0	0	0	0	0	0	0	0	0	0	0	0	0	0	0	0	0	7.03891e-05	0	0	0	0	0
>SD_Shr-30763	0	0	0	0	0.000289655	0	0	0	0	0	0	0	0	0	0	0	0	0	0	0	0	0	0	0	0	0	0	0	0	0
>SD_Shr-30764	0.000123731	0	0	0	0	0	0	0	0	0	0	0	0	0	0	0	0	0	0	0	0	0	0	0	7.03891e-05	0	0	0	0	0
>SD_Shr-30765	0	0	0	0	0	0	0	0	0	0	0	0	0	0	0	0	0	0	0	0	0	0.000566114	0	0	0	0	0	0	0	0.000104833
>SD_Shr-30766	6.18657e-05	0	0	0.000128122	0	0	0	0	0	4.92582e-05	0	0	0	0	0	0	0	0	0	0	0	0	0	0	3.51945e-05	0	0	0	0	0
>SD_Shr-30767	0	4.51139e-05	0	0	3.62068e-05	0	0	4.29937e-05	0	0	7.66154e-05	3.04635e-05	3.34816e-05	6.04005e-05	0	0	0	0	0	0	0	8.08734e-05	0	0	0	0	0	0	0	0
>SD_Shr-30768	0	0	0	0	0	0	0	0	0	0	0	0	0	0	7.40028e-05	0	0	0	6.62866e-05	0	0	0.000161747	0	9.12159e-05	0	3.45399e-05	0	0	0	0
>SD_Shr-30769	0	0	0	0	0	0	0	0	0	0	0	0	0	0	3.70014e-05	2.8609e-05	4.45276e-05	0.000120247	0	0	0	0	0	0	0	0	0	0	0	0
>SD_Shr-30770	0	0.000135342	0	4.27075e-05	0.00010862	5.48183e-05	0	0	0	0	0	0	0	0	0	0	0	0	0	0	0	0	0	0	0	0	0	0	0	0
>SD_Shr-30771	3.09328e-05	0	0	0	3.62068e-05	5.48183e-05	5.85885e-05	0	0	0	0	0	0	0.000120801	0	0	0	0	0	0	0	0	0	0	3.51945e-05	0	0	0	0	0
>SD_Shr-30772	3.09328e-05	0	7.08562e-05	0	0.00010862	0	0	4.29937e-05	0	0	0	3.04635e-05	0	0	0	0	0	0	0	0	0	0	0	0	1.75973e-05	0	0	0	0	0
>SD_Shr-30773	3.09328e-05	0	0.000141712	0	0	5.48183e-05	0	0	0	4.92582e-05	0	6.09269e-05	0	0	0	0	0	0	0	0	0	0	0	0	1.75973e-05	0	0	0	0	0
>SD_Shr-30774	0	0	0	0	0	0	0	0	0	0	0	0	0	0	0	0	0	0	0	0.000197044	0	0.000161747	0.000403755	9.12159e-05	0	0	0	0	0	0
>SD_Shr-30775	0	0	0	0	0	0	0	0	0	0	0	0	0	0	0	0	2.22638e-05	0	0.000232003	0	0	0	0	0	0	0	0	0	0	0
>SD_Shr-30776	0	0	0	0	0	0	0	0	0	0	0	0	0	0	0	0.000114436	2.22638e-05	3.00616e-05	3.31433e-05	0	0	0	0	0	0	0	0.000103939	0	0	0
>SD_Shr-30777	0	0	0	0	0	0	0	0	0	0	0	0	0	0	3.70014e-05	0	2.22638e-05	0	0	0	8.15727e-05	8.08734e-05	0	0	0	0	0.000103939	4.26248e-05	0.000112841	0
>SD_Shr-30778	9.27985e-05	4.51139e-05	0	0	0	0	0	0	0	0	0	0	0	6.04005e-05	0	0	0	0	0	0	0	0	0	0	5.27918e-05	0	0	0	0	0
>SD_Shr-30779	3.09328e-05	0	0	8.5415e-05	0	5.48183e-05	5.85885e-05	4.29937e-05	0	0	0	0	0	0	0	0	0	0	0	0	0	0	0	0	3.51945e-05	0	0	0	0	0
>SD_Shr-30780	0.000123731	0	0	0	0	0	0	0	0	0	0	0	0	0	0	0	0	0	0	0	0	0	0	0	7.03891e-05	0	0	0	0	0
>SD_Shr-30781	3.09328e-05	0	0	8.5415e-05	3.62068e-05	0	0	4.29937e-05	0	4.92582e-05	0	0	3.34816e-05	0	0	0	0	0	0	0	0	0	0	0	1.75973e-05	0	0	0	0	0
>SD_Shr-30782	9.27985e-05	0	0	0	0	0	5.85885e-05	0	0	0	0	0	0	0	0	0	0	0	0	0	0	0	0	0	7.03891e-05	0	0	0	0	0
>SD_Shr-30783	0	0	0	0	0	0	0.000234354	0	0	0	0	0	0	0	0	0	0	0	0	0	0	0	0	0	7.03891e-05	0	0	0	0	0
>SD_Shr-30784	6.18657e-05	0	0	0	0	0	0.000117177	0	0	0	0	0	0	0	0	0	0	0	0	0	0	0	0	0	7.03891e-05	0	0	0	0	0
>SD_Shr-30785	3.09328e-05	0	0	4.27075e-05	0	0	5.85885e-05	0	0	4.92582e-05	0	0	0	0.000120801	0	0	0	0	0	0	0	0	0	0	3.51945e-05	0	0	0	0	0
>SD_Shr-30786	0	0	0	0	0	0	0.000175765	4.29937e-05	0	0	0	0	3.34816e-05	0	0	0	0	0	0	0	0	0	0	0	5.27918e-05	0	0	0	0	0
>SD_Shr-30787	0	0	0	0	0	0	0.000234354	0	0	0	0	0	0	0	0	0	0	0	0	0	0	0	0	0	7.03891e-05	0	0	0	0	0
>SD_Shr-30788	0	0	0	0	0	0	0.000234354	0	0	0	0	0	0	0	0	0	0	0	0	0	0	0	0	0	7.03891e-05	0	0	0	0	0
>SD_Shr-30789	0	0	0	0	0	0	0	0	0	0	0	0	0	0	0	0.000143045	0	9.01849e-05	0	0	0	0	0	0	0	0	0	0	0	0
>SD_Shr-30790	9.27985e-05	0	0	0	0	0	5.85885e-05	0	0	0	0	0	0	0	0	0	0	0	0	0	0	0	0	0	7.03891e-05	0	0	0	0	0
>SD_Shr-30791	9.27985e-05	0	0	0	3.62068e-05	0	0	0	3.68906e-05	0	0	0	0	0	0	0	0	0	0	0	0	0	0	0	5.27918e-05	0	0	0	0	0
>SD_Shr-30792	0.000123731	0	0	0	0	0	0	0	0	0	0	0	0	0	0	0	0	0	0	0	0	0	0	0	7.03891e-05	0	0	0	0	0
>SD_Shr-30793	0	0	0	0	0	0	0	0	0	0	0	0	0	0	3.70014e-05	5.72181e-05	0	0	3.31433e-05	0.000197044	0	0	0	9.12159e-05	0	0	0	4.26248e-05	0	0
>SD_Shr-30794	3.09328e-05	0	0	0	3.62068e-05	5.48183e-05	5.85885e-05	4.29937e-05	0	4.92582e-05	0	0	0	0	0	0	0	0	0	0	0	0	0	0	3.51945e-05	0	0	0	0	0
>SD_Shr-30795	0	0	0	0	0	0	0	0	0	0	0	0	0	0	0	0	2.22638e-05	3.00616e-05	0	0	0	8.08734e-05	0	0	0	3.45399e-05	0	4.26248e-05	0.000112841	0
>SD_Shr-30796	0	4.51139e-05	0	0	0.000144827	0	5.85885e-05	0	0	0	0	0	0	0	0	0	0	0	0	0	0	0	0	0	1.75973e-05	0	0	0	0	0
>SD_Shr-30797	0	0	0	0	0	0	0	0	0	0	0	0	0	0	3.70014e-05	0	2.22638e-05	0	3.31433e-05	0	0	8.08734e-05	0.000302816	0	0	0	0	0	0	0
>SD_Shr-30798	0	0	0	0	0	0	0	0	0	0	0	0	0	0	0	0	0	0	3.31433e-05	0	0	0	0	0	5.27918e-05	3.45399e-05	0	0	0	0.000209666
>SD_Shr-30799	0	0	0	0	0	0	0	0	0	0	0	0	0.000234371	0	0	0	0	0	0	0	0	0	0	0	0	0	0	0	0	0
>SD_Shr-30800	0	0	0	0	0	0	0	0	0	0	0	0	0	0	0	0	0	0	0	0.000197044	0	8.08734e-05	0.000100939	0	0	0	0	0	0.000451365	0
>SD_Shr-30801	0	0	0	0	0	0	0	0	0	0	0	0	0.000234371	0	0	0	0	0	0	0	0	0	0	0	0	0	0	0	0	0
>SD_Shr-30802	0	0	0	0	0	0.000383728	0	0	0	0	0	0	0	0	0	0	0	0	0	0	0	0	0	0	0	0	0	0	0	0
>SD_Shr-30803	0	0	0	0	0	0	0	0	0	0	0	0	0	0	0	0	0	0	0	0	0	0	0	0	0	0	0	0	0	0.00073383
>SD_Shr-30804	0	0	0	0	0	0	0	0	0	0	0	0	0	0	0	0	0	0	0	0	0	0	0	0	0	0	0	0.000127875	0.000112841	0
>SD_Shr-30805	0	0	0	4.27075e-05	3.62068e-05	0.000109637	0	0	0	0	0	0	0.000100445	0	0	0	0	0	0	0	0	0	0	0	0	0	0	0	0	0
>SD_Shr-30806	0	0	0	0	0	0	0	0	0	0	0	0	0	0	0	0.000143045	2.22638e-05	0	3.31433e-05	0	0	0	0	0	0	0	0	0	0	0
>SD_Shr-30807	0	0	0	0	0	0	0	0	0	0	0	0	0.000234371	0	0	0	0	0	0	0	0	0	0	0	0	0	0	0	0	0
>SD_Shr-30808	0	0	0	0	0	0	5.85885e-05	0	0	0	0	0	0.000167408	0	0	0	0	0	0	0	0	0	0	0	1.75973e-05	0	0	0	0	0
>SD_Shr-30809	6.18657e-05	0	0	0	0	0	0	0	3.68906e-05	0	0	3.04635e-05	0	6.04005e-05	0	0	0	0	0	0	0	0	0	0	3.51945e-05	0	0	0	0	0
>SD_Shr-30810	0	0	0	0	0	0	0	0	0	0	0	0	0	0	3.70014e-05	0	0	0	0	0	0	0	0.000100939	0	0	0	0	2.13124e-05	0	0.000419331
>SD_Shr-30811	0	0	0	0	0	0	0	0	0	0	0	0	0.000234371	0	0	0	0	0	0	0	0	0	0	0	0	0	0	0	0	0
>SD_Shr-30812	0	0	0	0	0	0	0	0.000300956	0	0	0	0	0	0	0	0	0	0	0	0	0	0	0	0	0	0	0	0	0	0
>SD_Shr-30813	0	0	0	0	0	0	0	0	0	0	0	0	0	0	0	0	0.000133583	0	0	0	0	0	0	0	0	0	0	0	0	0.000104833
>SD_Shr-30814	0	0	7.08562e-05	0	0	0	0.000175765	0	0	0	0	0	0	0	0	0	0	0	0	0	0	0	0	0	5.27918e-05	0	0	0	0	0
>SD_Shr-30815	0	0	0	0	0	0	0	0	0	0	0	0	0	0	0	0	0	0	0	0	0	0	0	0	0	0	0	0.000149187	0	0
>SD_Shr-30816	0	0	0	0	0	0	0	0	0	0	0	0	0	0	7.40028e-05	0	2.22638e-05	6.01233e-05	0	0	0	0	0	9.12159e-05	0	0	0	0	0	0.000104833
>SD_Shr-30817	3.09328e-05	4.51139e-05	0	0	3.62068e-05	5.48183e-05	0	0	3.68906e-05	0	0	0	0	0	0	0	0	0	0	0	0	0	0	0	1.75973e-05	0	0	0	0.000112841	0
>SD_Shr-30818	0	0	0	0	0	0	0	0	0	0	0	0	0	0	0	2.8609e-05	2.22638e-05	3.00616e-05	0	0	0	0	0.000100939	0	0	0	0	2.13124e-05	0	0.000209666
>SD_Shr-30819	0	0	0	0	0	0	0	0	0	0	0	0	0	0	0	0	0	0	0	0	0	0	0	0	0	0	0	0.000149187	0	0
>SD_Shr-30820	0	0	0	0	0	0	0	0	0	0	0	0	0	0	0	0	0	6.01233e-05	0	0	8.15727e-05	0.000161747	0.000100939	0	0	0	0	2.13124e-05	0	0
>SD_Shr-30821	0	0	0	0	0	0	0	0	0	0	0	0	0	0	0	0	0	0	0	0	0	0	0	0	0	0	0	0	0	0.00073383
>SD_Shr-30822	0	0.000135342	0.000141712	4.27075e-05	0	0	0	4.29937e-05	0	0	0	0	0	0	0	0	0	0	0	0	0	0	0	0	0	0	0	0	0	0
>SD_Shr-30823	0	0	0	0	0	0	0	0	0	0	0	0	0	0	0	0	0	0	0	0	0	0	0	0	3.51945e-05	6.90799e-05	0	0	0.000225683	0.000104833
>SD_Shr-30824	9.27985e-05	0	0	4.27075e-05	0	0	0	0	0	0	0	0	0	0	0	0	0	0	0	0	0	0	0	0	5.27918e-05	0	0	0	0	0
>SD_Shr-30825	0	0	0	0	0	0	0	0	7.37811e-05	0	7.66154e-05	3.04635e-05	0.000100445	0	0	0	0	0	0	0	0	0	0	0	0	0	0	0	0	0
>SD_Shr-30826	0	0	0	0	0	0	0	0	0	0	0	0	0	0	0	8.58271e-05	4.45276e-05	3.00616e-05	0	0	0	0	0	0	0	0	0	0	0	0.000104833
>SD_Shr-30827	0	0	0	0	0	0	0	0	0	0	0	0	0	0	0	0	0	0	0	0	0	0	0	0	3.51945e-05	0	0	0.000106562	0	0
>SD_Shr-30828	9.27985e-05	0	0	4.27075e-05	0	0	0	0	0	0	0	0	0	0	0	0	0	0	0	0	0	0	0	0	5.27918e-05	0	0	0	0	0
>SD_Shr-30829	0	0	0	0	0	0	0	0	0	0	0	0	0	0	0	0	0	0	0	0	0	0	0	0	0	3.45399e-05	0	0	0.000112841	0.000524164
>SD_Shr-30830	6.18657e-05	0	7.08562e-05	0	3.62068e-05	0	0	0	0	0	0	0	0	6.04005e-05	0	0	0	0	0	0	0	0	0	0	3.51945e-05	0	0	0	0	0
>SD_Shr-30831	0	0.00022557	0	4.27075e-05	0	0	0	0	0	0	0	0	3.34816e-05	0	0	0	0	0	0	0	0	0	0	0	0	0	0	0	0	0
>SD_Shr-30832	0	0	0	0	0	0	0	0	0	0	0	0	0	0	0	0	0	0	0.000165717	0	0	0	0	0	0	6.90799e-05	0	0	0	0
>SD_Shr-30833	0	0	0	0	0	0	0	0	0	0	0	0	0	0	0	0	2.22638e-05	0	0	0	0	0	0	0	0	0	0	0	0.000112841	0.000524164
>SD_Shr-30834	0	0	0	0	0	0	0	0	0	0	0	0	0	0	0	0	0	0	3.31433e-05	0	0	0	0.000100939	9.12159e-05	0	0	0	0	0	0.000419331
>SD_Shr-30835	0	0	0	0	0	0	0	0	0	0	0	0	0	0	0	2.8609e-05	0	0	0	0	0	0	0.000100939	0	0	0	0.000103939	0	0	0.000419331
>SD_Shr-30836	0	0	0	0	0	0	0	4.29937e-05	3.68906e-05	0	0	0	0.000167408	0	0	0	0	0	0	0	0	0	0	0	0	0	0	0	0	0
>SD_Shr-30837	0	9.02279e-05	0	0	0	0	5.85885e-05	4.29937e-05	0	4.92582e-05	0	0	3.34816e-05	0	0	0	0	0	0	0	0	0	0	0	1.75973e-05	0	0	0	0	0
>SD_Shr-30838	0	9.02279e-05	0	0	0	0	5.85885e-05	4.29937e-05	0	4.92582e-05	0	0	3.34816e-05	0	0	0	0	0	0	0	0	0	0	0	1.75973e-05	0	0	0	0	0
>SD_Shr-30839	3.09328e-05	0	0	0	3.62068e-05	0	0	0	3.68906e-05	4.92582e-05	0	3.04635e-05	0	6.04005e-05	0	0	0	0	0	0	0	0	0	0	1.75973e-05	0	0	0	0	0
>SD_Shr-30840	0	4.51139e-05	0	4.27075e-05	0	0	0	0	0	0	0	0	0.000167408	0	0	0	0	0	0	0	0	0	0	0	0	0	0	0	0	0
>SD_Shr-30841	3.09328e-05	4.51139e-05	7.08562e-05	0	0	0	0	0	0	9.85163e-05	0	0	3.34816e-05	0	0	0	0	0	0	0	0	0	0	0	1.75973e-05	0	0	0	0	0
>SD_Shr-30842	0	0	0	0	0	0	0.000117177	0	0	0	0	0	6.69632e-05	0	0	0	0	0	0	0	0	0	0	9.12159e-05	3.51945e-05	0	0	0	0	0
>SD_Shr-30843	6.18657e-05	0	7.08562e-05	0	0	0	0	0	0	0	0	3.04635e-05	0	6.04005e-05	0	0	0	0	0	0	0	0	0	0	3.51945e-05	0	0	0	0	0
>SD_Shr-30844	0	0	0	0	0	0	0	0	0	0	0	0	0	0	0	0	0	0	6.62866e-05	0.000197044	0	0	0	0	0	0.00010362	0	0	0	0.000104833
>SD_Shr-30845	0	0	0	0	0	0	0.000175765	0	0	0	0	0	3.34816e-05	0	0	0	0	0	0	0	0	0	0	0	5.27918e-05	0	0	0	0	0
>SD_Shr-30846	0	0	0	0	0	0	0	0	0	0	0	0	0	0	0	0	0	0	0	0	0	0	0	9.12159e-05	1.75973e-05	0	0	2.13124e-05	0.000112841	0.000314498
>SD_Shr-30847	0	0	7.08562e-05	0	0	0	5.85885e-05	0	3.68906e-05	4.92582e-05	0	0	6.69632e-05	0	0	0	0	0	0	0	0	0	0	0	1.75973e-05	0	0	0	0	0
>SD_Shr-30848	0	0	0	0	0	0	0	0	0	0	0	0	0	0	3.70014e-05	0	8.90551e-05	0	0	0	8.15727e-05	0	0	0	0	0	0	0	0	0.000104833
>SD_Shr-30849	0	0	0	0	0	0	0	0	0	0	0	0	0	0	0	0	0	0	0	0	0	8.08734e-05	0	0	1.75973e-05	3.45399e-05	0	6.39373e-05	0.000112841	0
>SD_Shr-30850	0	0	0	0	0	0	0	0	0	0	0	0	0	0	0.000148006	0	2.22638e-05	0	6.62866e-05	0	0	0	0	0	0	0	0	0	0	0
>SD_Shr-30851	0	0	0	0	0	0	0	0	0	0	0	0	0	0	3.70014e-05	2.8609e-05	2.22638e-05	3.00616e-05	0	0.000197044	0	8.08734e-05	0	0	0	0	0	2.13124e-05	0	0
>SD_Shr-30853	0	0.000180456	0	0	7.24137e-05	0	0	0	0	0	0	3.04635e-05	0	0	0	0	0	0	0	0	0	0	0	0	0	0	0	0	0	0
>SD_Shr-30854	6.18657e-05	0	0.000141712	0	0	0	0	0	0	0	0	0	3.34816e-05	0	0	0	0	0	0	0	0	0	0	0	3.51945e-05	0	0	0	0	0
>SD_Shr-30855	3.09328e-05	0	0	0	0	5.48183e-05	0	4.29937e-05	7.37811e-05	0	0	0	3.34816e-05	0	0	0	0	0	0	0	0	0	0	0	1.75973e-05	0	0	0	0	0
>SD_Shr-30856	6.18657e-05	4.51139e-05	7.08562e-05	0	3.62068e-05	0	0	0	0	0	0	0	0	0	0	0	0	0	0	0	0	0	0	0	3.51945e-05	0	0	0	0	0
>SD_Shr-30857	3.09328e-05	0.000135342	0	0	0	0	0	4.29937e-05	0	0	0	0	0	0	0	0	0	0	0	0	0	0	0	0	1.75973e-05	0	0.000103939	0	0	0
>SD_Shr-30858	6.18657e-05	0	7.08562e-05	0	0	0	0	0	3.68906e-05	0	7.66154e-05	0	0	0	0	0	0	0	0	0	0	0	0	0	3.51945e-05	0	0	0	0	0
>SD_Shr-30859	3.09328e-05	0	7.08562e-05	4.27075e-05	0	0	0	0	0	0	0.000153231	0	3.34816e-05	0	0	0	0	0	0	0	0	0	0	0	1.75973e-05	0	0	0	0	0
>SD_Shr-30860	9.27985e-05	0	0	0	0	0	0	0	0	0	0	3.04635e-05	0	0	0	0	0	0	0	0	0	0	0	0	5.27918e-05	0	0	0	0	0
>SD_Shr-30861	3.09328e-05	4.51139e-05	7.08562e-05	0	3.62068e-05	0	0	0	0	0	0	6.09269e-05	0	0	0	0	0	0	0	0	0	0	0	0	1.75973e-05	0	0	0	0	0
>SD_Shr-30862	0	9.02279e-05	0	0	0	0	0	0	7.37811e-05	0	0	0	0.000100445	0	0	0	0	0	0	0	0	0	0	0	0	0	0	0	0	0
>SD_Shr-30863	9.27985e-05	0	0	0	3.62068e-05	0	0	0	0	0	0	0	0	0	0	0	0	0	0	0	0	0	0	0	5.27918e-05	0	0	0	0	0
>SD_Shr-30864	0	9.02279e-05	0	0	3.62068e-05	0	0	0	7.37811e-05	0	0	0	3.34816e-05	6.04005e-05	0	0	0	0	0	0	0	0	0	0	0	0	0	0	0	0
>SD_Shr-30865	0	4.51139e-05	7.08562e-05	0	0	5.48183e-05	0	0	0	9.85163e-05	0	3.04635e-05	3.34816e-05	0	0	0	0	0	0	0	0	0	0	0	0	0	0	0	0	0
>SD_Shr-30866	3.09328e-05	0	0	0	0.00010862	0	0	0	0	4.92582e-05	0	0	0	6.04005e-05	0	0	0	0	0	0	0	0	0	0	1.75973e-05	0	0	0	0	0
>SD_Shr-30867	0	0	0	0	0	0	0	0	0	0	0	0	0	0	0	0	0	0	0	0	0	0	0	0	0	0	0	0	0.000112841	0.000628997
>SD_Shr-30868	0	4.51139e-05	0	0	0.00010862	0	0	0	0	4.92582e-05	0	0	3.34816e-05	6.04005e-05	0	0	0	0	0	0	0	0	0	0	0	0	0	0	0	0
>SD_Shr-30869	9.27985e-05	4.51139e-05	0	0	0	0	0	0	0	0	0	0	0	0	0	0	0	0	0	0	0	0	0	0	5.27918e-05	0	0	0	0	0
>SD_Shr-30870	3.09328e-05	0	7.08562e-05	0	7.24137e-05	0	5.85885e-05	0	0	0	0	0	0	0	0	0	0	0	0	0	0	0	0	0	3.51945e-05	0	0	0	0	0
>SD_Shr-30872	0	4.51139e-05	0	0	0	5.48183e-05	0	8.59875e-05	3.68906e-05	0	0	0	6.69632e-05	0	0	0	0	0	0	0	0	0	0	0	0	0	0	0	0	0
>SD_Shr-30873	0	9.02279e-05	0	0	0.000144827	0	0	0	0	0	0	0	3.34816e-05	0	0	0	0	0	0	0	0	0	0	0	0	0	0	0	0	0
>SD_Shr-30874	0	4.51139e-05	7.08562e-05	0	3.62068e-05	5.48183e-05	0	4.29937e-05	0	0	7.66154e-05	0	3.34816e-05	0	0	0	0	0	0	0	0	0	0	0	0	0	0	0	0	0
>SD_Shr-30875	0	0	0	0	0	0	0	0	0	0	0	0	0	0	0.000148006	0	0	3.00616e-05	0	0	8.15727e-05	0	0	0	1.75973e-05	0	0	0	0	0
>SD_Shr-30876	0	0.000180456	0	0	0	5.48183e-05	0	4.29937e-05	0	0	0	0	3.34816e-05	0	0	0	0	0	0	0	0	0	0	0	0	0	0	0	0	0
>SD_Shr-30877	0	0	0	0	0.000217241	0	0	0	0	0	7.66154e-05	0	0	0	0	0	0	0	0	0	0	0	0	0	0	0	0	0	0	0
>SD_Shr-30878	9.27985e-05	0	0	0	3.62068e-05	0	0	0	0	0	0	0	0	0	0	0	0	0	0	0	0	0	0	0	5.27918e-05	0	0	0	0	0
>SD_Shr-30879	0	0	0	0	0	0	0	0	0	0	0	0	0	0	0	0	0	0	0	0	8.15727e-05	0	0.000302816	9.12159e-05	1.75973e-05	0	0	0	0.000112841	0
>SD_Shr-30880	6.18657e-05	0	0	0	0	0	5.85885e-05	0	3.68906e-05	0	0	0	0	0	0	0	0	0	0	0	0	0	0	0	5.27918e-05	0	0	0	0	0
>SD_Shr-30881	0	0	0	0	0	0	0	0	0	0	0	0	0	0	0	0	2.22638e-05	0	3.31433e-05	0	8.15727e-05	0	0	9.12159e-05	0	6.90799e-05	0	2.13124e-05	0	0
>SD_Shr-30882	0	0	0	0	0	0	0	0	0	0	0	0	0	0	0	0	0	0	0	0	0	8.08734e-05	0	0	0	0	0	0	0	0.000628997
>SD_Shr-30883	0	0	0	0	0	0	0	0	0	0	0	0	0	0	0	0	0	0	0	0	0	0	0	0	0	0	0	0.000149187	0	0
>SD_Shr-30884	3.09328e-05	4.51139e-05	0	0	0	0	5.85885e-05	0	0	0	0	3.04635e-05	0	6.04005e-05	0	0	0	0	0	0	0	0	0	0	3.51945e-05	0	0	0	0	0
>SD_Shr-30885	6.18657e-05	0	7.08562e-05	0	0	0	5.85885e-05	0	0	0	0	0	0	0	0	0	0	0	0	0	0	0	0	0	5.27918e-05	0	0	0	0	0
>SD_Shr-30886	0	0	0	0	0	0	0	0	0	0	0	0	0	0	0	0	0	0	0	0	0	0	0	0	0	6.90799e-05	0	0	0	0.000524164
>SD_Shr-30887	6.18657e-05	0	0	0	0	0	5.85885e-05	0	0	0	0	0	3.34816e-05	0	0	0	0	0	0	0	0	0	0	0	5.27918e-05	0	0	0	0	0
>SD_Shr-30888	3.09328e-05	0	0	0	0	5.48183e-05	0	4.29937e-05	7.37811e-05	0	0	0	0	6.04005e-05	0	0	0	0	0	0	0	0	0	0	1.75973e-05	0	0	0	0	0
>SD_Shr-30889	0	0	0	0	0	0	0	0	0	0	0	0	0	0	0	0	0	0	3.31433e-05	0	0	0	0.000100939	0	0	0.00010362	0	4.26248e-05	0	0
>SD_Shr-30890	9.27985e-05	4.51139e-05	0	0	0	0	0	0	0	0	0	0	0	0	0	0	0	0	0	0	0	0	0	0	5.27918e-05	0	0	0	0	0
>SD_Shr-30891	9.27985e-05	0	0	0	0	0	0	0	0	4.92582e-05	0	0	0	0	0	0	0	0	0	0	0	0	0	0	5.27918e-05	0	0	0	0	0
>SD_Shr-30892	9.27985e-05	0	0	4.27075e-05	0	0	0	0	0	0	0	0	0	0	0	0	0	0	0	0	0	0	0	0	5.27918e-05	0	0	0	0	0
>SD_Shr-30893	0	0	0	0.000128122	0	0	0	0	3.68906e-05	0	0	3.04635e-05	6.69632e-05	0	0	0	0	0	0	0	0	0	0	0	0	0	0	0	0	0
>SD_Shr-30894	3.09328e-05	0	0	4.27075e-05	0	0	5.85885e-05	0	0	0	0	3.04635e-05	3.34816e-05	0	0	0	0	0	0	0	0	0	0	0	3.51945e-05	0	0	0	0	0
>SD_Shr-30895	9.27985e-05	0	0	0	0	0	0	0	3.68906e-05	0	0	0	0	0	0	0	0	0	0	0	0	0	0	0	5.27918e-05	0	0	0	0	0
>SD_Shr-30896	0	0	0	0	0	0	0	0	0	0	0	0	0	0	3.70014e-05	0	0	3.00616e-05	0	0	0	8.08734e-05	0.000302816	0	0	0	0	2.13124e-05	0	0
>SD_Shr-30897	0	0	0	0	0	0.000383728	0	0	0	0	0	0	0	0	0	0	0	0	0	0	0	0	0	0	0	0	0	0	0	0
>SD_Shr-30899	0	0	0	0	0	0	5.85885e-05	0	0	0	0	3.04635e-05	0.000100445	6.04005e-05	0	0	0	0	0	0	0	0	0	0	1.75973e-05	0	0	0	0	0
>SD_Shr-30901	0	0	0	0	0	0	0.000117177	0	0	0	0	0	0.000100445	0	0	0	0	0	0	0	0	0	0	0	3.51945e-05	0	0	0	0	0
>SD_Shr-30902	0	0	0	0	0	0	0	0	7.37811e-05	4.92582e-05	7.66154e-05	6.09269e-05	0	6.04005e-05	0	0	0	0	0	0	0	0	0	0	0	0	0	0	0	0
>SD_Shr-30903	3.09328e-05	4.51139e-05	0	0	0	0.000109637	5.85885e-05	0	0	0	0	0	0	0	0	0	0	0	0	0	0	0	0	0	3.51945e-05	0	0	0	0	0
>SD_Shr-30904	0	0.000315798	0	0	0	0	0	0	0	0	0	0	0	0	0	0	0	0	0	0	0	0	0	0	0	0	0	0	0	0
>SD_Shr-30905	0	0	0	4.27075e-05	0	0	0.000175765	0	0	0	0	0	0	0	0	0	0	0	0	0	0	0	0	0	5.27918e-05	0	0	0	0	0
>SD_Shr-30965	3.09328e-05	0	0	4.27075e-05	0	5.48183e-05	5.85885e-05	4.29937e-05	0	0	0	0	0	0	0	0	0	0	0	0	0	0	0	0	3.51945e-05	0	0	0	0	0
>SD_Shr-31005	3.09328e-05	9.02279e-05	7.08562e-05	0	0	5.48183e-05	0	0	0	0	0	0	0	6.04005e-05	0	0	0	0	0	0	0	0	0	0	1.75973e-05	0	0	0	0	0
>SD_Shr-31343	3.09328e-05	0	0	0	0	5.48183e-05	5.85885e-05	0	0	4.92582e-05	0	3.04635e-05	0	0	0	0	0	0	0	0	0	0	0	0	3.51945e-05	0	0	0	0	0
>SD_Shr-30906	0	0	0	0	0	0	0	0	0	0	0	0	0	0	3.70014e-05	8.58271e-05	2.22638e-05	3.00616e-05	0	0	0	0	0	0	0	0	0	0	0	0
>SD_Shr-30907	0	0	0	0	0	0	0	0	0	0	0	0	0	0	3.70014e-05	0	0	3.00616e-05	0	0	0	8.08734e-05	0	0	0	0	0	6.39373e-05	0	0
>SD_Shr-30908	3.09328e-05	4.51139e-05	7.08562e-05	0	0	0	0	4.29937e-05	0	0	7.66154e-05	0	0	0	0	0	0	0	0	0	0	0	0	0	1.75973e-05	0	0	0	0	0
>SD_Shr-30909	0	0	0	0	0	0	0	0	0	0	0	0	0	0	0	0	0	0.000150308	0	0	0	8.08734e-05	0	0	0	0	0	0	0	0
>SD_Shr-30910	0	0	0	0	0	0	0	0	0	0	0	0	0	0	0	0	2.22638e-05	0	0	0	0	0	0	0	0	0	0.000103939	8.52497e-05	0	0
>SD_Shr-30911	0	0	0	0.000256245	0	0	0	0	0	0	0	0	0	0	0	0	0	0	0	0	0	0	0	0	0	0	0	0	0	0
>SD_Shr-30912	0	0	0	0	0	0	0	0	0	0	0	0	0.00020089	0	0	0	0	0	0	0	0	0	0	0	0	0	0	0	0	0
>SD_Shr-30913	0	0	0	0	0	0	0	0	0	0	0	0	0	0	0	0	0	0	0	0	0	0	0	0	8.79863e-05	3.45399e-05	0	0	0	0
>SD_Shr-30914	0	0	0	0	0	0	0	0	0	0	0	0	0	0	0	0	8.90551e-05	3.00616e-05	0	0	8.15727e-05	0	0	0	0	0	0	0	0	0
>SD_Shr-30915	0	0	0	0	0	0	0	0	0	0	0	0	0	0	0	0	0	0	3.31433e-05	0	0	0	0	0	1.75973e-05	0	0	8.52497e-05	0	0
>SD_Shr-30916	6.18657e-05	0	0	0	0	0	0	0	0	0	0	0	3.34816e-05	6.04005e-05	0	0	0	0	0	0	0	0	0	0	3.51945e-05	0	0	0	0	0
>SD_Shr-30917	0	9.02279e-05	0.000141712	0	0	0	0	4.29937e-05	0	0	0	0	3.34816e-05	0	0	0	0	0	0	0	0	0	0	0	0	0	0	0	0	0
>SD_Shr-30918	0	0	0	0	0	0	0	0	0	0	0	0	0	0	0	0	0	0	0	0	0	0	0	0	1.75973e-05	0	0	0	0	0.000524164
>SD_Shr-30919	0	0	0	0	0	0	0	0	0	0	0	0	0	0	0	0	0	3.00616e-05	0	0	0	0	0	0	1.75973e-05	0	0	6.39373e-05	0.000112841	0
>SD_Shr-30920	0	4.51139e-05	0.000354281	0	0	0	0	0	0	0	0	0	0	0	0	0	0	0	0	0	0	0	0	0	0	0	0	0	0	0
>SD_Shr-30921	3.09328e-05	4.51139e-05	0	0	0.00010862	0	0	0	0	0	0	0	0	0	0	0	0	0	0	0	0	0	0	0	1.75973e-05	0	0	0	0	0
>SD_Shr-30922	0	0	0	0	0	5.48183e-05	0	0	0	4.92582e-05	0	0.000121854	0	0	0	0	0	0	0	0	0	0	0	0	0	0	0	0	0	0
>SD_Shr-30923	0	0	0	0	0	0	0	0	0	0	0	0	0.00020089	0	0	0	0	0	0	0	0	0	0	0	0	0	0	0	0	0
>SD_Shr-30924	0	0	0	0	0	0	0	0	0	0	0	0	0.00020089	0	0	0	0	0	0	0	0	0	0	0	0	0	0	0	0	0
>SD_Shr-30925	0	0	0	0	0	0	0	0	0	0	0	0	0	0	0	0	0	0	0	0	0	0.000161747	0	0	0	0	0	0	0	0.000419331
>SD_Shr-30926	0	0	0	0	0	5.48183e-05	5.85885e-05	0	3.68906e-05	0	0	3.04635e-05	3.34816e-05	0	0	0	0	0	0	0	0	0	0	0	1.75973e-05	0	0	0	0	0
>SD_Shr-30927	9.27985e-05	0	0	0	0	0	0	0	0	0	0	0	0	0	0	0	0	0	0	0	0	0	0	0	5.27918e-05	0	0	0	0	0
>SD_Shr-30928	3.09328e-05	9.02279e-05	0	4.27075e-05	0	0	0	0	0	0	0	0	0	6.04005e-05	0	0	0	0	0	0	0	0	0	0	1.75973e-05	0	0	0	0	0
>SD_Shr-30929	0	0	0	0	0	0	0	0	0	0	0	0	0	0	3.70014e-05	0	2.22638e-05	0	3.31433e-05	0	0	8.08734e-05	0	0	0	0	0	4.26248e-05	0	0
>SD_Shr-30930	0	0	0	0	0	0	0	0	0	0	0	0	0	0	0	0	0	0	0	0	0.000326291	0	0	0	0	3.45399e-05	0	0	0.000112841	0
>SD_Shr-30931	3.09328e-05	0	0	0	0	5.48183e-05	5.85885e-05	0	3.68906e-05	0	0	0	0	0	0	0	0	0	0	0	0	0	0	0	3.51945e-05	0	0	0	0	0
>SD_Shr-30932	0	0	7.08562e-05	0	0	5.48183e-05	0	0	0	0	0	0	6.69632e-05	0.000120801	0	0	0	0	0	0	0	0	0	0	0	0	0	0	0	0
>SD_Shr-30933	0	0	0	0	0	0	0	0	0	0	0	0	0	0	3.70014e-05	0	0	0	0	0	8.15727e-05	0	0	0	0	0	0	4.26248e-05	0.000225683	0
>SD_Shr-30934	0	0	0	0	0	0	0	0	0	0	0	0	0	0	0	2.8609e-05	0	3.00616e-05	0	0	8.15727e-05	0	0	0	0	0	0.000103939	4.26248e-05	0	0
>SD_Shr-30935	0	0	0	0	0	0	0	0	0	0	0	0	0	0	0	0	8.90551e-05	6.01233e-05	0	0	0	0	0	0	0	0	0	0	0	0
>SD_Shr-30936	0	0	0	0	0	0	0	0	0	0	0	0	0	0	0	0	0	0	0	0	0	0	0	0	0	0	0	0	0	0.000628997
>SD_Shr-30937	0	0	0	0	0	0	0.000175765	0	0	0	0	0	0	0	0	0	0	0	0	0	0	0	0	0	5.27918e-05	0	0	0	0	0
>SD_Shr-30938	6.18657e-05	0	0	0	0	0	5.85885e-05	0	0	0	0	0	0	0	0	0	0	0	0	0	0	0	0	0	5.27918e-05	0	0	0	0	0
>SD_Shr-30939	0	0.000270684	0	0	0	0	0	0	0	0	0	0	0	0	0	0	0	0	0	0	0	0	0	0	0	0	0	0	0	0
>SD_Shr-30940	0	0	0	0	0	0	0	0	0	0	0	0	0	0	3.70014e-05	8.58271e-05	0	3.00616e-05	0	0	0	0	0	0	0	0	0	2.13124e-05	0	0
>SD_Shr-30941	0	0	0	0	0	0	0	0.000128981	0	4.92582e-05	0	0	3.34816e-05	6.04005e-05	0	0	0	0	0	0	0	0	0	0	0	0	0	0	0	0
>SD_Shr-30942	6.18657e-05	0	7.08562e-05	0	0	0	0	0	0	0	0	0	3.34816e-05	0	0	0	0	0	0	0	0	0	0	0	3.51945e-05	0	0	0	0	0
>SD_Shr-30943	0	0	0	0	0	0	0	0	0	0	0	0	0	0	3.70014e-05	0.000143045	0	0	0	0	0	0	0	0	0	0	0	0	0	0
>SD_Shr-30944	3.09328e-05	4.51139e-05	7.08562e-05	0	3.62068e-05	0	0	0	0	0	0	3.04635e-05	0	0	0	0	0	0	0	0	0	0	0	0	1.75973e-05	0	0	0	0	0
>SD_Shr-30945	0	0	0	0	0	0.00032891	0	0	0	0	0	0	0	0	0	0	0	0	0	0	0	0	0	0	0	0	0	0	0	0
>SD_Shr-30946	6.18657e-05	0	0	0	0	0	0	4.29937e-05	0	0	0	0	3.34816e-05	0	0	0	0	0	0	0	0	0	0	0	3.51945e-05	0	0	0	0	0
>SD_Shr-30947	0	0	0	0	0	0	0	0	0	0	0	0	0.00020089	0	0	0	0	0	0	0	0	0	0	0	0	0	0	0	0	0
>SD_Shr-30948	0	0	0	0	0	0	0	0	0	0	0	0	0	0	0	0	0	0	0	0	0	0	0	0	0	0	0	0.000127875	0	0
>SD_Shr-30949	0	0	0	0	0	0	0	0	0	0	0	0	0.00020089	0	0	0	0	0	0	0	0	0	0	0	0	0	0	0	0	0
>SD_Shr-30950	0	0.000270684	0	0	0	0	0	0	0	0	0	0	0	0	0	0	0	0	0	0	0	0	0	0	0	0	0	0	0	0
>SD_Shr-30951	0	0.000270684	0	0	0	0	0	0	0	0	0	0	0	0	0	0	0	0	0	0	0	0	0	0	0	0	0	0	0	0
>SD_Shr-30952	0	0	0	0	0	0	0	0	0	0	0	0	0	0	0	0	8.90551e-05	0	0	0	8.15727e-05	0	0	0	0	3.45399e-05	0	0	0	0
>SD_Shr-30953	0	0	0	0	0	0	0	0	0	0	0	0	0	0	0	0	0	0	0	0	8.15727e-05	0	0.000100939	9.12159e-05	0	0	0	0	0	0.000314498
>SD_Shr-30954	0	0	0	0	0	0	0	0	0	0	0	0	0	0	0	0	0	0	0	0	0	0	0	0	0	0	0	0.000127875	0	0
>SD_Shr-30955	0	0	0	0	0	0	0	4.29937e-05	0	0	0	0	0.000167408	0	0	0	0	0	0	0	0	0	0	0	0	0	0	0	0	0
>SD_Shr-30956	0	0	0	0	0	0	0	0	0	0	0	0	0.00020089	0	0	0	0	0	0	0	0	0	0	0	0	0	0	0	0	0
>SD_Shr-30957	6.18657e-05	0	0	4.27075e-05	0	0	0	0	0	0	0	3.04635e-05	0	0	0	0	0	0	0	0	0	0	0	0	3.51945e-05	0	0	0	0	0
>SD_Shr-30958	9.27985e-05	0	0	0	0	0	0	0	0	0	0	0	0	0	0	0	0	0	0	0	0	0	0	0	5.27918e-05	0	0	0	0	0
>SD_Shr-30959	0	4.51139e-05	0	4.27075e-05	0	0	0	0	0.000110672	0	0	0	0	6.04005e-05	0	0	0	0	0	0	0	0	0	0	0	0	0	0	0	0
>SD_Shr-30960	0	0	0	0	0	0	0	0	0	0	0	0	0	0	0	0	0	0	0	0	0	0	0	0	0	0	0	2.13124e-05	0	0.000524164
>SD_Shr-30961	0	0	0	0	0	0	0	0	0	0	0	0	0	0	3.70014e-05	0	0	0	0	0	0	0	0	0	0	3.45399e-05	0	0	0	0.000419331
>SD_Shr-30962	0	0	0	0	0	0	0	0	0	0	0	0	0	0	0	0	0	0	0	0	0	8.08734e-05	0	0	1.75973e-05	0	0	0	0	0.000419331
>SD_Shr-30963	0	9.02279e-05	7.08562e-05	0	3.62068e-05	0	0	0	0	0	0	0	6.69632e-05	0	0	0	0	0	0	0	0	0	0	0	0	0	0	0	0	0
>SD_Shr-30964	3.09328e-05	0	0	0	0	0	5.85885e-05	0	0	0	0	6.09269e-05	0	0	0	0	0	0	0	0	0	0	0	0	3.51945e-05	0	0	0	0	0
>SD_Shr-30966	0	0	0	0	0	0	0	0	0	0	0	0	0.000167408	6.04005e-05	0	0	0	0	0	0	0	0	0	0	0	0	0	0	0	0
>SD_Shr-30967	3.09328e-05	4.51139e-05	0	0	0	0	5.85885e-05	0	0	4.92582e-05	0	0	0	0	0	0	0	0	0	0	0	0	0	0	3.51945e-05	0	0	0	0	0
>SD_Shr-30968	3.09328e-05	0	0	0	7.24137e-05	0	0	0	0	0	0	0	6.69632e-05	0	0	0	0	0	0	0	0	0	0	0	1.75973e-05	0	0	0	0	0
>SD_Shr-30969	0	0	0	0	0	0	0	0	0	0	0	0	0	0	0	0	0	0	0	0	0	0	0	0	0	0	0	0	0	0.000628997
>SD_Shr-30970	0	0.00022557	0	0	0	0	0	0	0	0	0	3.04635e-05	0	0	0	0	0	0	0	0	0	0	0	0	0	0	0	0	0	0
>SD_Shr-30971	3.09328e-05	4.51139e-05	0	8.5415e-05	0	5.48183e-05	0	0	0	0	0	0	0	0	0	0	0	0	0	0	0	0	0	0	1.75973e-05	0	0	0	0	0
>SD_Shr-30972	6.18657e-05	0	7.08562e-05	0	0	0	0	0	0	4.92582e-05	0	0	0	0	0	0	0	0	0	0	0	0	0	0	3.51945e-05	0	0	0	0	0
>SD_Shr-30973	0	0	0	0	0	0	0	0	0	0	0	0	0	0	0	0	0	0	0	0	0	0	0	0	5.27918e-05	0	0	0	0	0.000314498
>SD_Shr-30974	6.18657e-05	0	0	4.27075e-05	3.62068e-05	0	0	0	0	0	0	0	0	0	0	0	0	0	0	0	0	0	0	0	3.51945e-05	0	0	0	0	0
>SD_Shr-30975	9.27985e-05	0	0	0	0	0	0	0	0	0	0	0	0	0	0	0	0	0	0	0	0	0	0	0	5.27918e-05	0	0	0	0	0
>SD_Shr-30976	3.09328e-05	4.51139e-05	0	0	3.62068e-05	0	0	0	0	0	7.66154e-05	3.04635e-05	0	0	0	0	0	0	0	0	0	0	0	0	1.75973e-05	0	0	0	0	0
>SD_Shr-30977	0	0	0	0.000213537	0	0	0	0	0	4.92582e-05	0	0	0	0	0	0	0	0	0	0	0	0	0	0	0	0	0	0	0	0
>SD_Shr-30979	0	0	0	0	0	0	0	0	0	0	0	0	0	0	0	0	0	0	0	0	0	0	0	0	0	0	0	0.000127875	0	0
>SD_Shr-30980	0	0	0	0	0	0	0	0	0	0	0	0	0.000133926	0.000120801	0	0	0	0	0	0	0	0	0	0	0	0	0	0	0	0
>SD_Shr-30981	3.09328e-05	9.02279e-05	0	0	7.24137e-05	0	0	0	0	0	0	0	0	0	0	0	0	0	0	0	0	0	0	0	1.75973e-05	0	0	0	0	0
>SD_Shr-30982	3.09328e-05	0	7.08562e-05	0	7.24137e-05	0	0	0	0	0	7.66154e-05	0	0	0	0	0	0	0	0	0	0	0	0	0	1.75973e-05	0	0	0	0	0
>SD_Shr-30983	0	0	0	0	0	0	5.85885e-05	4.29937e-05	0	0	0.000153231	0	3.34816e-05	0	0	0	0	0	0	0	0	0	0	0	1.75973e-05	0	0	0	0	0
>SD_Shr-30984	0	4.51139e-05	0	0	0.000144827	0	0	0	0	0	7.66154e-05	0	0	0	0	0	0	0	0	0	0	0	0	0	0	0	0	0	0	0
>SD_Shr-30985	0	0.000270684	0	0	0	0	0	0	0	0	0	0	0	0	0	0	0	0	0	0	0	0	0	0	0	0	0	0	0	0
>SD_Shr-30986	0	0.000180456	0	0	7.24137e-05	0	0	0	0	0	0	0	0	0	0	0	0	0	0	0	0	0	0	0	0	0	0	0	0	0
>SD_Shr-30987	0	0	0	0.000128122	0	0	0	0	0	0	0	9.13904e-05	0	0	0	0	0	0	0	0	0	0	0	0	0	0	0	0	0	0
>SD_Shr-30988	3.09328e-05	0	0	0	0	0	0	0	0	0	0	0	0	0.000241602	0	0	0	0	0	0	0	0	0	0	1.75973e-05	0	0	0	0	0
>SD_Shr-30989	0	4.51139e-05	7.08562e-05	4.27075e-05	0	0	0	8.59875e-05	0	0	0	0	3.34816e-05	0	0	0	0	0	0	0	0	0	0	0	0	0	0	0	0	0
>SD_Shr-30990	6.18657e-05	0	0	0	0	0	0	0	3.68906e-05	0	0	3.04635e-05	0	0	0	0	0	0	0	0	0	0	0	0	3.51945e-05	0	0	0	0	0
>SD_Shr-30991	3.09328e-05	4.51139e-05	0	0	0	0	5.85885e-05	0	3.68906e-05	0	0	0	0	0	0	0	0	0	0	0	0	0	0	0	3.51945e-05	0	0	0	0	0
>SD_Shr-30992	0	0	0	0	0	0	0	0	0	0	0	0	0	0	0	0	0	0	0	0	0	8.08734e-05	0	9.12159e-05	3.51945e-05	3.45399e-05	0	2.13124e-05	0	0
>SD_Shr-30993	0	0	0	0	0	0	0	0	0	0	0	0	0	0	0	0	0.000133583	0	0	0	0	0	0	0	0	0	0	0	0	0
>SD_Shr-30994	0	0	0	0	0	0	0	0	0	0	0	0	0	0	0	0	0	0.000150308	0	0	0	0	0	0	0	0	0	2.13124e-05	0	0
>SD_Shr-30995	0	0	0	0	0	0	0	0	0	0	0	0	0	0	0	0	0	6.01233e-05	0	0	0	0	0	0	0	0	0	6.39373e-05	0.000112841	0
>SD_Shr-30996	0	0	0	0	0	0	0	0	0	0	0	0	0	0	3.70014e-05	5.72181e-05	6.67913e-05	0	0	0	0	0	0	0	0	0	0	0	0	0
>SD_Shr-30997	0	0.000135342	0	0	0	0	0	0	0	0	0	0	0.000100445	0	0	0	0	0	0	0	0	0	0	0	0	0	0	0	0	0
>SD_Shr-30998	0	0	0	0	0	0	0	0	0	0	0	0	0	0	0	0	0	3.00616e-05	0	0	8.15727e-05	0	0	0	0	0	0	8.52497e-05	0	0
>SD_Shr-30999	0	0	0	0	0	0	0	0	0	0	0	0	0	0	0	0	0	0	0.000132573	0	8.15727e-05	8.08734e-05	0	0	0	0	0	0	0	0
>SD_Shr-31000	3.09328e-05	0	7.08562e-05	0	0	0	5.85885e-05	0	0	0	0	3.04635e-05	0	0	0	0	0	0	0	0	0	0	0	0	3.51945e-05	0	0	0	0	0
>SD_Shr-31001	9.27985e-05	0	0	0	0	0	0	0	0	0	0	0	0	0	0	0	0	0	0	0	0	0	0	0	5.27918e-05	0	0	0	0	0
>SD_Shr-31002	0	9.02279e-05	7.08562e-05	4.27075e-05	3.62068e-05	0	0	0	0	0	0	0	0	6.04005e-05	0	0	0	0	0	0	0	0	0	0	0	0	0	0	0	0
>SD_Shr-31003	0	4.51139e-05	0.000141712	0	0	0	0	4.29937e-05	0	0	0	6.09269e-05	0	0	0	0	0	0	0	0	0	0	0	0	0	0	0	0	0	0
>SD_Shr-31004	3.09328e-05	0.000135342	0	0	0	0	0	0	0	0	0	0	0	6.04005e-05	0	0	0	0	0	0	0	0	0	0	1.75973e-05	0	0	0	0	0
>SD_Shr-31006	3.09328e-05	0	0.000212568	0	0	0	0	0	3.68906e-05	0	0	0	0	0	0	0	0	0	0	0	0	0	0	0	1.75973e-05	0	0	0	0	0
>SD_Shr-31007	3.09328e-05	0	0	4.27075e-05	0	0	0	0	0	0	0	0	6.69632e-05	6.04005e-05	0	0	0	0	0	0	0	0	0	0	1.75973e-05	0	0	0	0	0
>SD_Shr-31008	0	9.02279e-05	7.08562e-05	0	3.62068e-05	0	0	0	0	0	0	3.04635e-05	3.34816e-05	0	0	0	0	0	0	0	0	0	0	0	0	0	0	0	0	0
>SD_Shr-31009	0	4.51139e-05	7.08562e-05	0	3.62068e-05	5.48183e-05	5.85885e-05	0	0	0	0	0	0	0	0	0	0	0	0	0	0	0	0	0	1.75973e-05	0	0	0	0	0
>SD_Shr-31010	6.18657e-05	0	0	0	0	0	0	0	0	0	0	3.04635e-05	0	6.04005e-05	0	0	0	0	0	0	0	0	0	0	3.51945e-05	0	0	0	0	0
>SD_Shr-31011	6.18657e-05	0	0	0	0	0	0	4.29937e-05	0	0	7.66154e-05	0	0	0	0	0	0	0	0	0	0	0	0	0	3.51945e-05	0	0	0	0	0
>SD_Shr-31012	0	0	0	4.27075e-05	0	0	0	4.29937e-05	3.68906e-05	0	7.66154e-05	3.04635e-05	3.34816e-05	0	0	0	0	0	0	0	0	0	0	0	0	0	0	0	0	0
>SD_Shr-31013	0	0	0	0	0	0	0	0	0	0	0	0	0	0	0	0	0	0	0	0	0	0	0	9.12159e-05	0	0	0	0	0.000564207	0
>SD_Shr-31014	0	0	0	0	0	0	0	0	0	0	0	0	0	0	0	0	0	0	0	0	0	0	0.000100939	0	0	0	0	0	0	0.000524164
>SD_Shr-31015	3.09328e-05	0	0	0	0	0	5.85885e-05	0	0	0	7.66154e-05	0	0	0	0	0	0	0	3.31433e-05	0	0	0	0	0	3.51945e-05	0	0	0	0	0
>SD_Shr-31016	3.09328e-05	0	0	0	7.24137e-05	0	0	0	3.68906e-05	0	7.66154e-05	0	0	0	0	0	0	0	0	0	0	0	0	0	1.75973e-05	0	0	0	0	0
>SD_Shr-31017	0	0	0	0	0	0	0	4.29937e-05	0	0	0	0	0	0	0	0	0	3.00616e-05	0	0	8.15727e-05	8.08734e-05	0.000100939	0	0	3.45399e-05	0	0	0	0
>SD_Shr-31018	0	0	0	0	0	0	0	0	0	0	0	0	0	0	3.70014e-05	5.72181e-05	6.67913e-05	0	0	0	0	0	0	0	0	0	0	0	0	0
>SD_Shr-31019	3.09328e-05	9.02279e-05	0	0	3.62068e-05	0	0	0	3.68906e-05	0	0	0	0	0	0	0	0	0	0	0	0	0	0	0	1.75973e-05	0	0	0	0	0
>SD_Shr-31020	0	0	0	0	0	0	0	0	0	0	0	0	0	0	0	0	0	0	0	0	0	0	0	0	0	0	0	4.26248e-05	0.000112841	0.000314498
>SD_Shr-31021	0	0	7.08562e-05	0	0	0	5.85885e-05	0	3.68906e-05	0	0	0	0	0.000120801	0	0	0	0	0	0	0	0	0	0	1.75973e-05	0	0	0	0	0
>SD_Shr-31022	0	4.51139e-05	0	4.27075e-05	0	0.000219273	0	0	0	0	0	0	0	0	0	0	0	0	0	0	0	0	0	0	0	0	0	0	0	0
>SD_Shr-31023	3.09328e-05	9.02279e-05	0	0	3.62068e-05	0	0	0	3.68906e-05	0	0	0	0	0	0	0	0	0	0	0	0	0	0	0	1.75973e-05	0	0	0	0	0
>SD_Shr-31024	0	9.02279e-05	0	4.27075e-05	0	0	0	4.29937e-05	3.68906e-05	4.92582e-05	0	0	0	0	0	0	0	0	0	0	0	0	0	0	0	0	0	0	0	0
>SD_Shr-31025	0	0.000180456	0	4.27075e-05	0	0	0	0	0	0	0	0	0	6.04005e-05	0	0	0	0	0	0	0	0	0	0	0	0	0	0	0	0
>SD_Shr-31026	0	0	0	0	0	0	0.000117177	4.29937e-05	3.68906e-05	0	0	0	0	0	0	0	0	0	0	0	0	0	0	0	3.51945e-05	0	0	0	0	0
>SD_Shr-31027	6.18657e-05	0	0	4.27075e-05	0	0	0	0	0	4.92582e-05	0	0	0	0	0	0	0	0	0	0	0	0	0	0	3.51945e-05	0	0	0	0	0
>SD_Shr-31028	0	0	0	0	0	0	0	0	0	0	0	0	0	0	7.40028e-05	2.8609e-05	0	0	9.94299e-05	0	0	0	0	0	0	0	0	0	0	0
>SD_Shr-31029	0	0	0	0	0	0	0	0	0	0	0	0	0	0	0.000111004	0	6.67913e-05	0	0	0	0	0	0	0	0	0	0	0	0	0
>SD_Shr-31030	0	0	0	0	0	0	0	0	0	0	0	0	0	0	0	5.72181e-05	4.45276e-05	3.00616e-05	0	0	0	0	0	0	0	0	0	0	0	0.000104833
>SD_Shr-31031	0	0	0	0	0	0	0	0	0	0	0	0	0	0	0	0	0	0	0	0	0	0	0	0	0	0	0	0.000127875	0	0
>SD_Shr-31032	3.09328e-05	0	0	0	0	0	0	4.29937e-05	3.68906e-05	4.92582e-05	0	3.04635e-05	0	0	0	0	0	0	0	0	0	0	0	0	1.75973e-05	0	0	0	0	0
>SD_Shr-31033	0	0	7.08562e-05	0	3.62068e-05	5.48183e-05	0	8.59875e-05	0	0	0	0	3.34816e-05	0	0	0	0	0	0	0	0	0	0	0	0	0	0	0	0	0
>SD_Shr-31034	0	0	0	0	0	0	0.000175765	0	0	0	0	0	0	0	0	0	0	0	0	0	0	0	0	0	5.27918e-05	0	0	0	0	0
>SD_Shr-31035	6.18657e-05	0	0	0	0	0	0	0	0	4.92582e-05	0	0	3.34816e-05	0	0	0	0	0	0	0	0	0	0	0	3.51945e-05	0	0	0	0	0
>SD_Shr-31036	9.27985e-05	0	0	0	0	0	0	0	0	0	0	0	0	0	0	0	0	0	0	0	0	0	0	0	5.27918e-05	0	0	0	0	0
>SD_Shr-31037	6.18657e-05	0	0	0	0	5.48183e-05	0	4.29937e-05	0	0	0	0	0	0	0	0	0	0	0	0	0	0	0	0	3.51945e-05	0	0	0	0	0
>SD_Shr-31038	0	0	0	0	0	0	0	0	0	0	0	0	0	0	0	0	0	0	0	0	0	0	0	0	0	0	0	0	0	0.000628997
>SD_Shr-31039	3.09328e-05	0	0	0	0	0	0	0	3.68906e-05	4.92582e-05	7.66154e-05	0	3.34816e-05	0	0	0	0	0	0	0	0	0	0	0	1.75973e-05	0	0	0	0	0
>SD_Shr-31040	0	0.000270684	0	0	0	0	0	0	0	0	0	0	0	0	0	0	0	0	0	0	0	0	0	0	0	0	0	0	0	0
>SD_Shr-31041	0	0	0	0	0	0	0	0	0	0	0	0	0	0	0	0	0	6.01233e-05	6.62866e-05	0	0	0	0	9.12159e-05	0	0	0.000103939	0	0	0
>SD_Shr-31042	3.09328e-05	0	0	0	0	5.48183e-05	5.85885e-05	0	0	0	0	0	3.34816e-05	0	0	0	0	0	0	0	0	0	0	0	3.51945e-05	0	0	0	0	0
>SD_Shr-31043	6.18657e-05	0	0	0	0	0	5.85885e-05	0	0	0	0	0	0	0	0	0	0	0	0	0	0	0	0	0	5.27918e-05	0	0	0	0	0
>SD_Shr-31044	9.27985e-05	0	0	0	0	0	0	0	0	0	0	0	0	0	0	0	0	0	0	0	0	0	0	0	5.27918e-05	0	0	0	0	0
>SD_Shr-31045	0	0	0	0	0	0	0	0	0	0	0	0	0	0	3.70014e-05	2.8609e-05	0	3.00616e-05	9.94299e-05	0	0	0	0	0	0	0	0	0	0	0
>SD_Shr-31046	3.09328e-05	0	0	0	0	0	0.000117177	0	0	0	0	0	0	0	0	0	0	0	0	0	0	0	0	0	5.27918e-05	0	0	0	0	0
>SD_Shr-31047	0	0	0	0	0	0	0	0	0	0	0	0	0.00020089	0	0	0	0	0	0	0	0	0	0	0	0	0	0	0	0	0
>SD_Shr-31048	0	0	0	0	0	0	0	0	0	0	0	0	0	0	3.70014e-05	2.8609e-05	0	6.01233e-05	6.62866e-05	0	0	0	0	0	0	0	0	0	0	0
>SD_Shr-31049	3.09328e-05	0.000135342	0	0	3.62068e-05	0	0	0	0	0	0	0	0	0	0	0	0	0	0	0	0	0	0	0	1.75973e-05	0	0	0	0	0
>SD_Shr-31050	3.09328e-05	4.51139e-05	0	0	0	0	0	0	0	4.92582e-05	7.66154e-05	0	0	6.04005e-05	0	0	0	0	0	0	0	0	0	0	1.75973e-05	0	0	0	0	0
>SD_Shr-31051	0	9.02279e-05	7.08562e-05	0	0	0	0	0	3.68906e-05	4.92582e-05	0	0	3.34816e-05	0	0	0	0	0	0	0	0	0	0	0	0	0	0	0	0	0
>SD_Shr-31052	0	0.000270684	0	0	0	0	0	0	0	0	0	0	0	0	0	0	0	0	0	0	0	0	0	0	0	0	0	0	0	0
>SD_Shr-31053	6.18657e-05	0	0	0	0	0	5.85885e-05	0	0	0	0	0	0	0	0	0	0	0	0	0	0	0	0	0	5.27918e-05	0	0	0	0	0
>SD_Shr-31054	0	4.51139e-05	0	4.27075e-05	0	0	5.85885e-05	0	0	4.92582e-05	0	3.04635e-05	0	0	0	0	0	0	0	0	0	0	0	0	1.75973e-05	0	0	0	0	0
>SD_Shr-31055	3.09328e-05	0	0	0	3.62068e-05	0	0	0	0	0	0	3.04635e-05	0	0.000120801	0	0	0	0	0	0	0	0	0	0	1.75973e-05	0	0	0	0	0
>SD_Shr-31056	3.09328e-05	4.51139e-05	0	0	0	0	0	4.29937e-05	0	0	0	0	6.69632e-05	0	0	0	0	0	0	0	0	0	0	0	1.75973e-05	0	0	0	0	0
>SD_Shr-31057	6.18657e-05	0	0	0	0	0	0	0	0	4.92582e-05	0	0	3.34816e-05	0	0	0	0	0	0	0	0	0	0	0	3.51945e-05	0	0	0	0	0
>SD_Shr-31058	6.18657e-05	0	0	0	0	5.48183e-05	0	0	0	0	0	3.04635e-05	0	0	0	0	0	0	0	0	0	0	0	0	3.51945e-05	0	0	0	0	0
>SD_Shr-31059	0	0	0	0	0	0	0	0	0	0	0	0	0	0	0	5.72181e-05	2.22638e-05	6.01233e-05	3.31433e-05	0	0	0	0	0	0	0	0	0	0	0
>SD_Shr-31061	0	4.51139e-05	7.08562e-05	0	0	0	5.85885e-05	0	0	0	0	6.09269e-05	0	0	0	0	0	0	0	0	0	0	0	0	1.75973e-05	0	0	0	0	0
>SD_Shr-31062	0	9.02279e-05	0	0	0	0	5.85885e-05	4.29937e-05	0	0	0	3.04635e-05	0	0	0	0	0	0	0	0	0	0	0	0	1.75973e-05	0	0	0	0	0
>SD_Shr-31063	0	0	0	0	0	0	0	0	0	0	0	0	0	0	0	0	0	0	0	0	0	0	0	0	0	0	0	0	0	0.000628997
>SD_Shr-31064	0	0	7.08562e-05	4.27075e-05	3.62068e-05	0	0	4.29937e-05	0	4.92582e-05	0	3.04635e-05	0	0	0	0	0	0	0	0	0	0	0	0	0	0	0	0	0	0
>SD_Shr-31065	6.18657e-05	0	0	0	0	0	0	0	0	0	0	3.04635e-05	3.34816e-05	0	0	0	0	0	0	0	0	0	0	0	3.51945e-05	0	0	0	0	0
>SD_Shr-31066	3.09328e-05	0	7.08562e-05	0	0	5.48183e-05	5.85885e-05	0	0	0	0	0	0	0	0	0	0	0	0	0	0	0	0	0	3.51945e-05	0	0	0	0	0
>SD_Shr-31067	6.18657e-05	4.51139e-05	0	4.27075e-05	0	0	0	0	0	0	0	0	0	0	0	0	0	0	0	0	0	0	0	0	3.51945e-05	0	0	0	0	0
>SD_Shr-31068	0	0.000135342	0	0	0	0	5.85885e-05	0	0	0	0	0	3.34816e-05	0	0	0	0	0	0	0	0	0	0	0	1.75973e-05	0	0	0	0	0
>SD_Shr-31069	3.09328e-05	0	0	0	3.62068e-05	0	0	4.29937e-05	0	4.92582e-05	0	0	0	6.04005e-05	0	0	0	0	0	0	0	0	0	0	1.75973e-05	0	0	0	0	0
>SD_Shr-31070	3.09328e-05	0	0	4.27075e-05	0	0	5.85885e-05	0	0	0	0	0	3.34816e-05	0	0	0	0	0	0	0	0	0	0	0	3.51945e-05	0	0	0	0	0
>SD_Shr-31071	6.18657e-05	0	0	0	0	0	5.85885e-05	0	0	0	0	0	0	0	0	0	0	0	0	0	0	0	0	0	5.27918e-05	0	0	0	0	0
>SD_Shr-31072	0	0	0	0	0	0	0	0	0	0	0	0	0	0	0	0	4.45276e-05	0.000120247	0	0	0	0	0	0	0	0	0	0	0	0
>SD_Shr-31073	9.27985e-05	0	0	0	0	0	0	0	0	0	0	0	0	0	0	0	0	0	0	0	0	0	0	0	5.27918e-05	0	0	0	0	0
>SD_Shr-31074	0	0	0	0	0	0	0.000175765	0	0	0	0	0	0	0	0	0	0	0	0	0	0	0	0	0	5.27918e-05	0	0	0	0	0
>SD_Shr-31075	3.09328e-05	0	7.08562e-05	0	0	0	5.85885e-05	0	3.68906e-05	0	0	0	0	0	0	0	0	0	0	0	0	0	0	0	3.51945e-05	0	0	0	0	0
>SD_Shr-31076	3.09328e-05	0	0	0	0	0	5.85885e-05	4.29937e-05	0	0	0	3.04635e-05	0	0	0	0	0	0	0	0	0	0	0	0	3.51945e-05	0	0	0	0	0
>SD_Shr-31077	3.09328e-05	0	0	0	0	0	0.000117177	0	0	0	0	0	0	0	0	0	0	0	0	0	0	0	0	0	5.27918e-05	0	0	0	0	0
>SD_Shr-31078	3.09328e-05	4.51139e-05	0	0	0	0	0	0	0	0	0	0	6.69632e-05	6.04005e-05	0	0	0	0	0	0	0	0	0	0	1.75973e-05	0	0	0	0	0
>SD_Shr-31079	6.18657e-05	0	0	0	0	0	5.85885e-05	0	0	0	0	0	0	0	0	0	0	0	0	0	0	0	0	0	5.27918e-05	0	0	0	0	0
>SD_Shr-31080	9.27985e-05	0	0	0	0	0	0	0	0	0	0	0	0	0	0	0	0	0	0	0	0	0	0	0	5.27918e-05	0	0	0	0	0
>SD_Shr-31081	9.27985e-05	0	0	0	0	0	0	0	0	0	0	0	0	0	0	0	0	0	0	0	0	0	0	0	5.27918e-05	0	0	0	0	0
>SD_Shr-31082	0	0	0	4.27075e-05	0	0	5.85885e-05	0	0	0	0	3.04635e-05	0	0	0	0	0	0	0	0	0	0.000161747	0	0	1.75973e-05	0	0	0	0	0
>SD_Shr-31083	0	0	0	0	0	0	0	0	0	0	0	0	0	0	0	0	0	0	0	0	0	0	0	0	0	0	0	0	0	0.000628997
>SD_Shr-31084	0	4.51139e-05	0	0	3.62068e-05	0	0	4.29937e-05	0	0	7.66154e-05	3.04635e-05	0	0	0	0	0	0	0	0.000197044	0	0	0	0	0	0	0	0	0	0
>SD_Shr-31085	3.09328e-05	4.51139e-05	0	0	0	0	0	4.29937e-05	0	4.92582e-05	0	0	0	6.04005e-05	0	0	0	0	0	0	0	0	0	0	1.75973e-05	0	0	0	0	0
>SD_Shr-31086	0	0	0	0	0	0	0	0	0	0	0	0	0	0	0	0	0	0	0.00019886	0	0	0	0	0	0	0	0	0	0	0
>SD_Shr-31087	0	0	7.08562e-05	0	0	0	0.000117177	0	0	0	0	0	3.34816e-05	0	0	0	0	0	0	0	0	0	0	0	3.51945e-05	0	0	0	0	0
>SD_Shr-31088	9.27985e-05	0	0	0	0	0	0	0	0	0	0	0	0	0	0	0	0	0	0	0	0	0	0	0	5.27918e-05	0	0	0	0	0
>SD_Shr-31089	9.27985e-05	0	0	0	0	0	0	0	0	0	0	0	0	0	0	0	0	0	0	0	0	0	0	0	5.27918e-05	0	0	0	0	0
>SD_Shr-31090	6.18657e-05	0	0	0	0	0	5.85885e-05	0	0	0	0	0	0	0	0	0	0	0	0	0	0	0	0	0	5.27918e-05	0	0	0	0	0
>SD_Shr-31091	0	0	0	0	0	0	0	0	0	0	0	0	0	0	0	0	4.45276e-05	6.01233e-05	3.31433e-05	0	0	0	0	0	0	0	0	2.13124e-05	0	0
>SD_Shr-31092	0	0	0	0	0	0	0	0	0	0	0	0	0	0	0	2.8609e-05	0	0	0	0	0	0	0	0	0	0	0	0	0	0.000524164
>SD_Shr-31093	0	0	0	4.27075e-05	3.62068e-05	0	5.85885e-05	0	0	4.92582e-05	0	0	0	6.04005e-05	0	0	0	0	0	0	0	0	0	0	1.75973e-05	0	0	0	0	0
>SD_Shr-31094	3.09328e-05	0	0	0	3.62068e-05	0	0	0	0	0	0	0	0.000100445	0	0	0	0	0	0	0	0	0	0	0	1.75973e-05	0	0	0	0	0
>SD_Shr-31095	3.09328e-05	0	0	0	0	0	0.000117177	0	0	0	0	0	0	0	0	0	0	0	0	0	0	0	0	0	5.27918e-05	0	0	0	0	0
>SD_Shr-31096	0	0.000270684	0	0	0	0	0	0	0	0	0	0	0	0	0	0	0	0	0	0	0	0	0	0	0	0	0	0	0	0
>SD_Shr-31097	0	0	0	0	0	0	0	0	0	0	0	0	0	0	0	0	4.45276e-05	6.01233e-05	3.31433e-05	0	8.15727e-05	0	0	0	0	0	0	0	0	0
>SD_Shr-31098	0	0	0	0	0	0	0	0	0	0	0	0	0	0	3.70014e-05	0	2.22638e-05	6.01233e-05	3.31433e-05	0	0	0	0	9.12159e-05	0	0	0	0	0	0
>SD_Shr-31099	0	0	0	0	0	0	0	0	0	0	0	0	0	0	0	2.8609e-05	0	3.00616e-05	3.31433e-05	0	0	0	0	0	0	0	0	2.13124e-05	0	0.000209666
>SD_Shr-31100	0	0	0	0	0	0	0	0	0	0	0	0	0	0	3.70014e-05	2.8609e-05	0	0	9.94299e-05	0.000197044	0	0	0	0	0	0	0	0	0	0
>SD_Shr-31102	0	0	0	0	0	5.48183e-05	0	0	3.68906e-05	0	0	6.09269e-05	0	0.000120801	0	0	0	0	0	0	0	0	0	0	0	0	0	0	0	0
>SD_Shr-31103	9.27985e-05	0	0	0	0	0	0	0	0	0	0	0	0	0	0	0	0	0	0	0	0	0	0	0	5.27918e-05	0	0	0	0	0
>SD_Shr-31298	3.09328e-05	4.51139e-05	0	0	0	0	5.85885e-05	0	0	0	0	0	3.34816e-05	0	0	0	0	0	0	0	0	0	0	0	3.51945e-05	0	0	0	0	0
>SD_Shr-31775	9.27985e-05	0	0	0	0	0	0	0	0	0	0	0	0	0	0	0	0	0	0	0	0	0	0	0	5.27918e-05	0	0	0	0	0
>SD_Shr-31104	0	0	0	0	0	0	0	0	0	0	0	0	0	0	3.70014e-05	2.8609e-05	0	0	3.31433e-05	0.000197044	0	0	0	0	0	3.45399e-05	0	0	0	0
>SD_Shr-31105	0	0	0	0	0	0	0	0	0	0	0	0	0	0	0	0	0	3.00616e-05	0	0	0	0.000161747	0	0	0	0	0	2.13124e-05	0.000112841	0
>SD_Shr-31106	0	0	0	0	0	0	0	0	0	0	0	0	0	0	0	0	0	0	3.31433e-05	0	0	0	0	0	1.75973e-05	6.90799e-05	0	0	0	0.000104833
>SD_Shr-31107	0	0	0	0	0	0	0	0	0	0	0	0	0	0	0	0	0	0	0	0	0	0	0	0	1.75973e-05	3.45399e-05	0	6.39373e-05	0	0
>SD_Shr-31108	0	4.51139e-05	0	0	0	5.48183e-05	0	0	3.68906e-05	0	0	3.04635e-05	3.34816e-05	0	0	0	0	0	0	0	0	0	0	0	0	0	0	0	0	0
>SD_Shr-31109	3.09328e-05	0	0	4.27075e-05	0	0.000109637	0	0	0	0	0	0	0	0	0	0	0	0	0	0	0	0	0	0	1.75973e-05	0	0	0	0	0
>SD_Shr-31110	0	0	0	0	0	0	0	0	0	0	0	0	0.000167408	0	0	0	0	0	0	0	0	0	0	0	0	0	0	0	0	0
>SD_Shr-31111	0	9.02279e-05	0	0	0	0	5.85885e-05	0	0	0	0	0	3.34816e-05	0	0	0	0	0	0	0	0	0	0	0	1.75973e-05	0	0	0	0	0
>SD_Shr-31112	3.09328e-05	0	0	8.5415e-05	0	5.48183e-05	0	0	0	0	0	0	0	0	0	0	0	0	0	0	0	0	0	0	1.75973e-05	0	0	0	0	0
>SD_Shr-31113	6.18657e-05	0	0	0	0	0	0	0	0	4.92582e-05	0	0	0	0	0	0	0	0	0	0	0	0	0	0	3.51945e-05	0	0	0	0	0
>SD_Shr-31114	0	4.51139e-05	7.08562e-05	0	0	0	0	0	3.68906e-05	0	0	3.04635e-05	3.34816e-05	0	0	0	0	0	0	0	0	0	0	0	0	0	0	0	0	0
>SD_Shr-31115	0	0	0	0	0	0	0	0	0	0	0	0	0	0	0.000148006	0	0	0	3.31433e-05	0	0	0	0	0	0	0	0	0	0	0
>SD_Shr-31116	0	0	0	0	0	0	0	0	0	0	0	0	0.000133926	0	0	0	0	0	0	0	0	0	0	0	0	0	0.000103939	0	0	0
>SD_Shr-31117	0	0	0	0	0	0	0	0	0	0	0	0	0	0	0	0	0	0	0	0	0	0	0	0	3.51945e-05	6.90799e-05	0	0	0.000112841	0
>SD_Shr-31118	0	0	0	0	0	0	0	0	0	0	0	0	0	0	0	0	0	0	0	0	0	0.00024262	0	0	0	0	0	0	0	0.000209666
>SD_Shr-31119	6.18657e-05	0	0	0	0	0	0	0	0	0	0	0	3.34816e-05	0	0	0	0	0	0	0	0	0	0	0	3.51945e-05	0	0	0	0	0
>SD_Shr-31120	0	0	0	0	0	0	5.85885e-05	0	0	0	0	0	0.000100445	0	0	0	0	0	0	0	0	0	0	0	1.75973e-05	0	0	0	0	0
>SD_Shr-31121	0	0	0	0	0	0	0	0	0	0	0	0	0.000167408	0	0	0	0	0	0	0	0	0	0	0	0	0	0	0	0	0
>SD_Shr-31122	0	0	0	0	0	0	0	0	0	0	0	0	0	0	0	2.8609e-05	0	0	0	0	0	0	0	0	0	3.45399e-05	0	0	0.000112841	0.000209666
>SD_Shr-31123	0	0	0	0	0	0	0	0	0	0	0	0	0	0	3.70014e-05	2.8609e-05	4.45276e-05	0	0	0	0	0	0	0	0	0	0	2.13124e-05	0	0
>SD_Shr-31124	0	9.02279e-05	0	0	0	0	0	4.29937e-05	3.68906e-05	0	0	0	3.34816e-05	0	0	0	0	0	0	0	0	0	0	0	0	0	0	0	0	0
>SD_Shr-31125	0	0	0	0	0	0	0	0	0	0	0	0	0	0	0	0	0	3.00616e-05	0	0.000197044	0	0	0	0	0	0	0.000103939	4.26248e-05	0	0
>SD_Shr-31126	0	0	0	0	0	0	0	0	0	0	0	0	0	0	0.000148006	0	0	0	3.31433e-05	0	0	0	0	0	0	0	0	0	0	0
>SD_Shr-31127	0	0	0	0	0	0	0	0	0	0	0	0	0	0	3.70014e-05	0	0	0	9.94299e-05	0.000197044	0	0	0	0	0	0	0	0	0	0
>SD_Shr-31128	6.18657e-05	4.51139e-05	0	0	0	0	0	0	0	0	0	0	0	0	0	0	0	0	0	0	0	0	0	0	3.51945e-05	0	0	0	0	0
>SD_Shr-31129	0	0	0	0	0	0	0	0	0	0	0	0	0.000167408	0	0	0	0	0	0	0	0	0	0	0	0	0	0	0	0	0
>SD_Shr-31130	3.09328e-05	4.51139e-05	0	0	0	0	0	0	0	0	0	0	6.69632e-05	0	0	0	0	0	0	0	0	0	0	0	1.75973e-05	0	0	0	0	0
>SD_Shr-31131	0	0	0	0	0	0	0	0	0	0	0	0	0	0	0	2.8609e-05	4.45276e-05	3.00616e-05	3.31433e-05	0	0	0	0	0	0	0	0	0	0	0
>SD_Shr-31132	0	0	0	0	0	0	0	0	0	0	0	0	0	0	0	0	0	0	3.31433e-05	0	0	0	0	0	0	0	0	8.52497e-05	0	0
>SD_Shr-31133	0	0	0	0	0	0	0	0	0	0	0	0	0	0	3.70014e-05	0	0	0	0	0	0	0	0	0	0	0	0	0	0	0.000419331
>SD_Shr-31134	0	0	7.08562e-05	0	0	0	0	0	0	4.92582e-05	0	9.13904e-05	0	0	0	0	0	0	0	0	0	0	0	0	0	0	0	0	0	0
>SD_Shr-31135	0	0	0	0	0	0	0	0	0	0	0	0	0	0	0	0	0	0	0	0	0	0	0.000100939	0	0	0	0	0	0.000112841	0.000314498
>SD_Shr-31136	0	0	0	0	0	0	0	0	0	0	0	0	0	0	0	0	0	3.00616e-05	0	0	8.15727e-05	0.000161747	0	0	0	0	0	2.13124e-05	0	0
>SD_Shr-31137	0	0	0	0	0	0	0	0	0.000147562	0	0	0	0	6.04005e-05	0	0	0	0	0	0	0	0	0	0	0	0	0	0	0	0
>SD_Shr-31138	0	0	0	0	0.00010862	0	0	0	3.68906e-05	0	0	0	0	6.04005e-05	0	0	0	0	0	0	0	0	0	0	0	0	0	0	0	0
>SD_Shr-31139	0	0	0	4.27075e-05	0	0	0	4.29937e-05	0	4.92582e-05	0	0	0	0	0	0	0	0	0	0	0	8.08734e-05	0	0	1.75973e-05	0	0	0	0	0
>SD_Shr-31140	0	0	0	0	0	0	0	0	0	0	0	0	0	0	0	0	0	0	0	0	0	0	0	0	1.75973e-05	0	0	0	0	0.000419331
>SD_Shr-31141	0	0	0	0.000213537	0	0	0	0	0	0	0	0	0	0	0	0	0	0	0	0	0	0	0	0	0	0	0	0	0	0
>SD_Shr-31142	3.09328e-05	0	0	0	7.24137e-05	0	0	0	0	4.92582e-05	0	0	0	0	0	0	0	0	0	0	0	0	0	0	1.75973e-05	0	0	0	0	0
>SD_Shr-31143	0	0	0	0	0	0	0	0	0	0	0	0	0	0	0	0	0	3.00616e-05	0	0	0	0	0	0	0	0	0	8.52497e-05	0	0
>SD_Shr-31144	0	0	0	0	0	0	0	0	0	0	0	0	0	0	0	0	0	0	0	0.000197044	0	8.08734e-05	0.000201877	0	0	0	0	0	0.000112841	0
>SD_Shr-31145	0	0	0.000212568	8.5415e-05	0	0	0	0	0	0	0	0	0	0	0	0	0	0	0	0	0	0	0	0	0	0	0	0	0	0
>SD_Shr-31146	0	0	0	4.27075e-05	0	0.000109637	0	0	0	0	0	6.09269e-05	0	0	0	0	0	0	0	0	0	0	0	0	0	0	0	0	0	0
>SD_Shr-31147	3.09328e-05	0	7.08562e-05	0	0	0	0	0	7.37811e-05	0	0	0	0	0	0	0	0	0	0	0	0	0	0	0	1.75973e-05	0	0	0	0	0
>SD_Shr-31148	3.09328e-05	0	0	0	3.62068e-05	0	0	0	0	0	0	3.04635e-05	0	6.04005e-05	0	0	0	0	0	0	0	0	0	0	1.75973e-05	0	0	0	0	0
>SD_Shr-31149	0	0	0	0	0	0	0	0	0	0	0	0	0	0	0	0	0	0	0	0	0.000163145	0	0	9.12159e-05	0	3.45399e-05	0	0	0.000112841	0
>SD_Shr-31150	0	0	0	0	0	0	0	0	0	0	0	0	0	0	0	0	2.22638e-05	0	6.62866e-05	0	0	0	0	9.12159e-05	0	3.45399e-05	0	0	0	0
>SD_Shr-31151	0	0	0	0	0	0	0	0	0	0	0	0	0	0	0	0	0	0	6.62866e-05	0	0	0	0.000100939	0	0	3.45399e-05	0	0	0	0.000104833
>SD_Shr-31152	0	4.51139e-05	0	4.27075e-05	3.62068e-05	0	5.85885e-05	0	0	0	0	0	0	0	0	0	0	0	0	0	0	0	0	0	1.75973e-05	0	0	0	0	0
>SD_Shr-31153	3.09328e-05	4.51139e-05	0	0	3.62068e-05	0	0	0	0	0	0	0	3.34816e-05	0	0	0	0	0	0	0	0	0	0	0	1.75973e-05	0	0	0	0	0
>SD_Shr-31154	0	0	0	0	0	0	0	0	0	0	0	0	0	0	3.70014e-05	0	0	0	0.000132573	0	0	0	0	0	0	0	0	0	0	0
>SD_Shr-31155	0	0	0	0.00017083	0	0	0	0	3.68906e-05	0	0	0	0	0	0	0	0	0	0	0	0	0	0	0	0	0	0	0	0	0
>SD_Shr-31156	0	0	0	0	0	0	0	0	0	0	0	0	0	0	0	0	0	0	0	0	8.15727e-05	0	0	0	3.51945e-05	0	0	0	0	0.000209666
>SD_Shr-31157	0	0	0	0	3.62068e-05	5.48183e-05	0	0	0	0	0	0	6.69632e-05	6.04005e-05	0	0	0	0	0	0	0	0	0	0	0	0	0	0	0	0
>SD_Shr-31158	0	0	0.000141712	0	0	0	0	0.000128981	0	0	0	0	0	0	0	0	0	0	0	0	0	0	0	0	0	0	0	0	0	0
>SD_Shr-31159	0	0	0	0	0	0	0	0	0	0	0	0	0	0	0	0	0	6.01233e-05	0	0	0	0	0	0	5.27918e-05	0	0	0	0	0
>SD_Shr-31160	0	0	0	0	0	0	0	0	0	0	0	0	0	0	0	0	0	0	0	0	0	0	0	0	0	0	0	0.000106562	0	0
>SD_Shr-31161	0	0	0	0	0	0	0	0	0	4.92582e-05	0	0	0.000133926	0	0	0	0	0	0	0	0	0	0	0	0	0	0	0	0	0
>SD_Shr-31162	0	9.02279e-05	7.08562e-05	0	0	0	0	0	0	0	0	0	6.69632e-05	0	0	0	0	0	0	0	0	0	0	0	0	0	0	0	0	0
>SD_Shr-31163	0	0	0	0	0	0	0	0	0	0	0	0	0	0	0	0	0	0	0	0	0	0	0	0	0	0	0	0.000106562	0	0
>SD_Shr-31164	0	0	0	0	0	0	0	0	0	0	0	0	0	0	0	0	0	3.00616e-05	3.31433e-05	0	0.000244718	0	0	0	0	0	0	0	0	0
>SD_Shr-31165	0	0	0	0	0	0	0	0	0	0	0	0	0	0	0	5.72181e-05	4.45276e-05	3.00616e-05	0	0	0	0	0	0	0	0	0	0	0	0
>SD_Shr-31166	0	0	0	0	0	0	0	0	0	0	0	0	0	0	0	0	0	0	0	0	0	0	0	0	0	0	0	0.000106562	0	0
>SD_Shr-31167	0	0	0	0	0	0	0	0	0	0	0	0	0	0	0	0	0	0	3.31433e-05	0	0	0	0	0	1.75973e-05	6.90799e-05	0	0	0.000112841	0
>SD_Shr-31168	0	0	0	0	0	0	0	0	0	0	0	0	0	0	0	0	0	0	3.31433e-05	0.000591133	0	8.08734e-05	0	0	0	0	0	0	0	0
>SD_Shr-31169	0	0	0	0	0	0	0	0	0	0	0	0	0	0	0	0	0	0.000150308	0	0	0	0	0	0	0	0	0	0	0	0
>SD_Shr-31170	0	0	0	0	0	0	0	0	0	0	0	0	0	0	0	0	0	0	6.62866e-05	0	8.15727e-05	0	0.000100939	0	0	3.45399e-05	0	0	0	0
>SD_Shr-31171	0	0	0	0	0	0	0	0	0	0	0	0	0	0	0	0	0	0	0	0	0	0.000404367	0	0	0	0	0	0	0	0
>SD_Shr-31172	0	0	0	0	0	0	0	0	0	0	0	0	0	0	0	0	0	0	0	0	0	0	0	0	0	0	0	0	0	0.000524164
>SD_Shr-31173	0	0	0	0	0	0	0	0	0	0	0	0	0	0	3.70014e-05	8.58271e-05	0	0	3.31433e-05	0	0	0	0	0	0	0	0	0	0	0
>SD_Shr-31174	0	0	0	0	0	0	0	0	0	0	0	0	0	0	0	2.8609e-05	0	0	0	0	0	0	0	9.12159e-05	0	6.90799e-05	0	0	0	0.000104833
>SD_Shr-31175	0	0	7.08562e-05	0	0	0	0	0	0	4.92582e-05	7.66154e-05	0	3.34816e-05	6.04005e-05	0	0	0	0	0	0	0	0	0	0	0	0	0	0	0	0
>SD_Shr-31176	0	0	0	0	0	0	0	0	0	0	0	0	0.000167408	0	0	0	0	0	0	0	0	0	0	0	0	0	0	0	0	0
>SD_Shr-31177	0	0	0	4.27075e-05	0	0	5.85885e-05	0	0	0	0	6.09269e-05	0	0	0	0	0	0	0	0	0	0	0	0	1.75973e-05	0	0	0	0	0
>SD_Shr-31178	0	0	0	0	0	0	0	0	3.68906e-05	0	0	0	0.000133926	0	0	0	0	0	0	0	0	0	0	0	0	0	0	0	0	0
>SD_Shr-31179	0	0	0	0	0	0	0	0	0	0	0	0	0	0	0	5.72181e-05	0	0	3.31433e-05	0	0	0	0	0	0	0	0	0	0.000112841	0.000104833
>SD_Shr-31180	0	0	0	0	0	0	0	0	0	0	0	0	0	0	0	0	0	0	0	0	0	0	0	0	1.75973e-05	0	0	0	0	0.000419331
>SD_Shr-31181	0	0	0	0	0	5.48183e-05	5.85885e-05	0	0	0	0	3.04635e-05	0	6.04005e-05	0	0	0	0	0	0	0	0	0	0	1.75973e-05	0	0	0	0	0
>SD_Shr-31182	6.18657e-05	0	0	4.27075e-05	0	0	0	0	0	0	0	0	0	0	0	0	0	0	0	0	0	0	0	0	3.51945e-05	0	0	0	0	0
>SD_Shr-31183	0	0	0	0	0	0	0	0	0	0	0	0	0	0	0	0	0	0	6.62866e-05	0	8.15727e-05	0	0.000201877	0	0	0	0	0	0	0
>SD_Shr-31184	0	0	0	0	0	0	0	0	0	0	0	0	0	0	0	0	0	3.00616e-05	6.62866e-05	0	0	0	0.000100939	0	1.75973e-05	0	0	0	0	0
>SD_Shr-31185	0	0	0	0	0	0	0	0	0	0	0	0	0.000167408	0	0	0	0	0	0	0	0	0	0	0	0	0	0	0	0	0
>SD_Shr-31186	0	0	0	0	0	0	0	0	0	0	0	0	0.000167408	0	0	0	0	0	0	0	0	0	0	0	0	0	0	0	0	0
>SD_Shr-31187	0	0	0	0	0	5.48183e-05	5.85885e-05	4.29937e-05	0	0	0	0	0	6.04005e-05	0	0	0	0	0	0	0	0	0	0	1.75973e-05	0	0	0	0	0
>SD_Shr-31188	0	0	0	0	0	0	0	0	0	0	0	0	0.000167408	0	0	0	0	0	0	0	0	0	0	0	0	0	0	0	0	0
>SD_Shr-31189	3.09328e-05	0	0	0	3.62068e-05	0	0	0	0	0	0	0	6.69632e-05	0	0	0	0	0	0	0	0	0	0	0	1.75973e-05	0	0	0	0	0
>SD_Shr-31190	0	0	0	4.27075e-05	3.62068e-05	0	0	4.29937e-05	3.68906e-05	0	0	3.04635e-05	0	0	0	0	0	0	0	0	0	0	0	0	0	0	0	0	0	0
>SD_Shr-31191	0	0	0	4.27075e-05	0	0	5.85885e-05	0	3.68906e-05	0	0	0	3.34816e-05	0	0	0	0	0	0	0	0	0	0	0	1.75973e-05	0	0	0	0	0
>SD_Shr-31192	0	0.00022557	0	0	0	0	0	0	0	0	0	0	0	0	0	0	0	0	0	0	0	0	0	0	0	0	0	0	0	0
>SD_Shr-31193	3.09328e-05	0	7.08562e-05	4.27075e-05	0	0	0	0	0	0	0	0	3.34816e-05	0	0	0	0	0	0	0	0	0	0	0	1.75973e-05	0	0	0	0	0
>SD_Shr-31194	3.09328e-05	0	0	0	0	0	0	0	0	0	0	0	0	0	0	0	0	0	0	0	0	0	0	0	1.75973e-05	0	0	0	0.000112841	0.000209666
>SD_Shr-31195	0	0	0	0	0	0	0	0	0	0	0	0	0	0	0	0	0	0	0	0	0	0	0	0	0	0	0	0	0.000112841	0.000419331
>SD_Shr-31196	0	0	0	0	3.62068e-05	0	0	4.29937e-05	3.68906e-05	0	0	3.04635e-05	3.34816e-05	0	0	0	0	0	0	0	0	0	0	0	0	0	0	0	0	0
>SD_Shr-31197	0	0	7.08562e-05	0	0	0	0	0	7.37811e-05	0	0	0	0	6.04005e-05	0	0	0	0	0	0	0	8.08734e-05	0	0	0	0	0	0	0	0
>SD_Shr-31198	0	0	0	0	0	0	0	4.29937e-05	0	0	0	0	0	0	0	0	0	3.00616e-05	6.62866e-05	0	0	8.08734e-05	0	0	0	0	0	0	0	0
>SD_Shr-31199	0	0	0	4.27075e-05	0	0	0	0	3.68906e-05	9.85163e-05	0	3.04635e-05	0	0	0	0	0	0	0	0	0	0	0	0	0	0	0	0	0	0
>SD_Shr-31200	0	0	0	0	0	0	0	0	0	0	0	0	0	0	0	0	0	0	3.31433e-05	0.000197044	8.15727e-05	0	0	0	0	0	0	4.26248e-05	0	0
>SD_Shr-31201	6.18657e-05	0	0	0	0	0	0	0	0	0	0	3.04635e-05	0	0	0	0	0	0	0	0	0	0	0	0	3.51945e-05	0	0	0	0	0
>SD_Shr-31202	0	0	0	0	3.62068e-05	0	5.85885e-05	0	0	0	0	3.04635e-05	0	0	0	0	0	0	3.31433e-05	0	0	0	0	0	1.75973e-05	0	0	0	0	0
>SD_Shr-31203	0	0	0	4.27075e-05	0	0	0	4.29937e-05	0	4.92582e-05	0	0	3.34816e-05	6.04005e-05	0	0	0	0	0	0	0	0	0	0	0	0	0	0	0	0
>SD_Shr-31204	0	0	0	0	0	0	0	0	0	0	0	0	0	0	3.70014e-05	0	4.45276e-05	0	3.31433e-05	0	8.15727e-05	0	0	0	0	0	0	0	0	0
>SD_Shr-31205	0	0	0	4.27075e-05	3.62068e-05	0	0	0	0	4.92582e-05	7.66154e-05	0	0	6.04005e-05	0	0	0	0	0	0	0	0	0	0	0	0	0	0	0	0
>SD_Shr-31206	0	0	0	0	0	0	0	0	0	0	0	0	0	0	0	0	0	0	0	0	0	0	0	9.12159e-05	0	6.90799e-05	0	0	0	0.000209666
>SD_Shr-31207	0	4.51139e-05	0	0	0	0	0.000117177	0	0	0	0	0	0	0	0	0	0	0	0	0	0	0	0	0	3.51945e-05	0	0	0	0	0
>SD_Shr-31208	0	0	7.08562e-05	0.00017083	0	0	0	0	0	0	0	0	0	0	0	0	0	0	0	0	0	0	0	0	0	0	0	0	0	0
>SD_Shr-31209	0	0	0	0	3.62068e-05	0	0	0	0	0	0	0	0.000133926	0	0	0	0	0	0	0	0	0	0	0	0	0	0	0	0	0
>SD_Shr-31210	0	0	0	0	0	0	0	0	0	0	0	0	0	0	0	0	0	0	0.000165717	0	0	0	0	0	0	0	0	0	0	0
>SD_Shr-31211	0	0	0	0	0	0	0	0	0	0	0	0	0	0	0	0	2.22638e-05	0	0	0	8.15727e-05	8.08734e-05	0	0	0	0	0	2.13124e-05	0.000112841	0
>SD_Shr-31212	0	0	0	0	0	0	0	0	0	0	0	0	0	0	0	0	0	0	0	0	0	0	0	0	0	0	0	0.000106562	0	0
>SD_Shr-31213	0	0	0	0	0	0	0	0	0	0	0	0	0	0	0.000111004	0	0	0	3.31433e-05	0	8.15727e-05	0	0	0	0	0	0	0	0	0
>SD_Shr-31214	0	0	0	0	0	0	0	0	0	0	0	0	0	0	3.70014e-05	0	0	0	3.31433e-05	0.000197044	0	0	0	0	0	0	0	4.26248e-05	0	0
>SD_Shr-31215	3.09328e-05	0	7.08562e-05	0	0	0	0	0	0	0	0	0	0	6.04005e-05	0	0	0	0	0	0	0	0	0	0	1.75973e-05	0	0	0	0	0.000104833
>SD_Shr-31216	3.09328e-05	4.51139e-05	7.08562e-05	0	0	0	0	0	3.68906e-05	0	0	0	0	0	0	0	0	0	0	0	0	0	0	0	1.75973e-05	0	0	0	0	0
>SD_Shr-31217	0	0	0	4.27075e-05	0	0	5.85885e-05	0	0	9.85163e-05	0	0	0	0	0	0	0	0	0	0	0	0	0	0	1.75973e-05	0	0	0	0	0
>SD_Shr-31218	0	0	0	0	3.62068e-05	0	0.000117177	0	0	0	0	0	0	0	0	0	0	0	0	0	0	0	0	0	3.51945e-05	0	0	0	0	0
>SD_Shr-31219	3.09328e-05	9.02279e-05	0	0	3.62068e-05	0	0	0	0	0	0	0	0	0	0	0	0	0	0	0	0	0	0	0	1.75973e-05	0	0	0	0	0
>SD_Shr-31220	3.09328e-05	4.51139e-05	0	0	3.62068e-05	0	0	0	0	0	0	0	0	6.04005e-05	0	0	0	0	0	0	0	0	0	0	1.75973e-05	0	0	0	0	0
>SD_Shr-31221	0	0	0.000212568	0	0	0	0	0	0	9.85163e-05	0	0	0	0	0	0	0	0	0	0	0	0	0	0	0	0	0	0	0	0
>SD_Shr-31222	3.09328e-05	9.02279e-05	0	0	0	5.48183e-05	0	0	0	0	0	0	0	0	0	0	0	0	0	0	0	0	0	0	1.75973e-05	0	0	0	0	0
>SD_Shr-31223	3.09328e-05	0	0	0	0	0	5.85885e-05	0	0	0	0	3.04635e-05	0	0	0	0	0	0	0	0	0	0	0	0	3.51945e-05	0	0	0	0	0
>SD_Shr-31224	0	0.00022557	0	0	0	0	0	0	0	0	0	0	0	0	0	0	0	0	0	0	0	0	0	0	0	0	0	0	0	0
>SD_Shr-31225	0	9.02279e-05	7.08562e-05	0	3.62068e-05	0	0	0	0	0	0	0	3.34816e-05	0	0	0	0	0	0	0	0	0	0	0	0	0	0	0	0	0
>SD_Shr-31226	3.09328e-05	0	7.08562e-05	0	0	5.48183e-05	0	0	0	0	0	0	3.34816e-05	0	0	0	0	0	0	0	0	0	0	0	1.75973e-05	0	0	0	0	0
>SD_Shr-31227	0	0	0	4.27075e-05	0	0	0.000117177	0	0	0	0	0	0	0	0	0	0	0	0	0	0	0	0	0	3.51945e-05	0	0	0	0	0
>SD_Shr-31228	3.09328e-05	0	0	0	0	0	0	0	0	0	7.66154e-05	0	0	0.000120801	0	0	0	0	0	0	0	0	0	0	1.75973e-05	0	0	0	0	0
>SD_Shr-31229	0	0	0	0	0	0	0	0	0	0	0	0	0	0	0	0	0.000111319	0	0	0	0	0	0	0	0	0	0	0	0	0
>SD_Shr-31230	0	0	0	0	0	0	0	0	0	0	0	0	0	0	7.40028e-05	0	0	3.00616e-05	0	0	0	0	0.000201877	0	0	0	0	0	0	0
>SD_Shr-31231	0	0	0	4.27075e-05	3.62068e-05	0	0	0	0	0	0	0	0	0	0	0	0	0	0	0	0	8.08734e-05	0	0	0	0	0	0	0.000112841	0.000104833
>SD_Shr-31232	0	4.51139e-05	0	0	0	0	0	0	0	0	0	0	0.000133926	0	0	0	0	0	0	0	0	0	0	0	0	0	0	0	0	0
>SD_Shr-31233	3.09328e-05	9.02279e-05	0	0	0	0	0	0	0	0	0	0	3.34816e-05	0	0	0	0	0	0	0	0	0	0	0	1.75973e-05	0	0	0	0	0
>SD_Shr-31234	3.09328e-05	4.51139e-05	0	0	3.62068e-05	0	0	0	0	0	0	0	3.34816e-05	0	0	0	0	0	0	0	0	0	0	0	1.75973e-05	0	0	0	0	0
>SD_Shr-31235	6.18657e-05	0	0	0	0	0	0	0	0	0	0	0	3.34816e-05	0	0	0	0	0	0	0	0	0	0	0	3.51945e-05	0	0	0	0	0
>SD_Shr-31236	0	0	0	0	0	0	0	0	0	0	0	0	0	0	0	0	0	0	0	0	0	0	0	0	0	0	0	0	0	0.000524164
>SD_Shr-31237	0	0	0	0	0	0	0	0	0	0	0	0	0	0	0	0	0	0	0	0	0	0	0	0	0	0	0	0.000106562	0	0
>SD_Shr-31238	3.09328e-05	9.02279e-05	0	0	0	0	0	0	0	0	0	3.04635e-05	0	0	0	0	0	0	0	0	0	0	0	0	1.75973e-05	0	0	0	0	0
>SD_Shr-31239	0	0	7.08562e-05	8.5415e-05	0	0	0	0	0	0	0	0	0	0.000120801	0	0	0	0	0	0	0	0	0	0	0	0	0	0	0	0
>SD_Shr-31240	3.09328e-05	0	0	0	0	0	0	0	0	0	0	0	0.000100445	0	0	0	0	0	0	0	0	0	0	0	1.75973e-05	0	0	0	0	0
>SD_Shr-31241	6.18657e-05	0	0	0	0	0	0	0	0	0	0	0	3.34816e-05	0	0	0	0	0	0	0	0	0	0	0	3.51945e-05	0	0	0	0	0
>SD_Shr-31242	0	0.000180456	0	0	0	0	0	0	0	4.92582e-05	0	0	0	0	0	0	0	0	0	0	0	0	0	0	0	0	0	0	0	0
>SD_Shr-31243	0	0	0	0	0	0	0	0	0	0	0	0	0	0	0	0	2.22638e-05	0	3.31433e-05	0	0	0	0.000100939	0	0	6.90799e-05	0	0	0	0
>SD_Shr-31244	0	0	0	0	0	0	0	0	0	0	0	0	0	0	0	0	0	0	0	0	0	0	0	0	0	0	0	0.000106562	0	0
>SD_Shr-31246	0	0.000135342	7.08562e-05	0	0	0	0	0	3.68906e-05	0	0	0	0	0	0	0	0	0	0	0	0	0	0	0	0	0	0	0	0	0
>SD_Shr-31247	0	0	0	0	0	0	0	4.29937e-05	0	0	0	0	0.000133926	0	0	0	0	0	0	0	0	0	0	0	0	0	0	0	0	0
>SD_Shr-31248	3.09328e-05	0	0	0	0	0	0	0	0	0	0	0	3.34816e-05	0.000120801	0	0	0	0	0	0	0	0	0	0	1.75973e-05	0	0	0	0	0
>SD_Shr-31249	0	0	7.08562e-05	0	3.62068e-05	0	0	4.29937e-05	0	4.92582e-05	0	3.04635e-05	0	0	0	0	0	0	0	0	0	0	0	0	0	0	0	0	0	0
>SD_Shr-31250	0	0	0	0	0	0	0	0	0	4.92582e-05	0	0	0	0	0	0	0	0	0	0	0	0	0	9.12159e-05	0	6.90799e-05	0	0	0	0.000104833
>SD_Shr-31251	0	0.00022557	0	0	0	0	0	0	0	0	0	0	0	0	0	0	0	0	0	0	0	0	0	0	0	0	0	0	0	0
>SD_Shr-31252	0	0	0	4.27075e-05	0	0	0	8.59875e-05	3.68906e-05	0	0	0	0	6.04005e-05	0	0	0	0	0	0	0	0	0	0	0	0	0	0	0	0
>SD_Shr-31253	0	4.51139e-05	0	0	0	0	0.000117177	0	0	0	0	0	0	0	0	0	0	0	0	0	0	0	0	0	3.51945e-05	0	0	0	0	0
>SD_Shr-31254	3.09328e-05	0	0	4.27075e-05	0	0	0	0	0	4.92582e-05	0	0	0	6.04005e-05	0	0	0	0	0	0	0	0	0	0	1.75973e-05	0	0	0	0	0
>SD_Shr-31255	0	0	0	0	3.62068e-05	5.48183e-05	0	4.29937e-05	3.68906e-05	0	0	3.04635e-05	0	0	0	0	0	0	0	0	0	0	0	0	0	0	0	0	0	0
>SD_Shr-31256	0	9.02279e-05	0	0	0	0	0	4.29937e-05	0	0	0.000153231	0	0	0	0	0	0	0	0	0	0	0	0	0	0	0	0	0	0	0
>SD_Shr-31257	6.18657e-05	0	0	0	0	0	0	0	0	0	0	3.04635e-05	0	0	0	0	0	0	0	0	0	0	0	0	3.51945e-05	0	0	0	0	0
>SD_Shr-31258	0	0	0	0	0	0	0	0	0	0	0	0	0	0	0	0	0	0	0	0	8.15727e-05	0	0.000100939	0	0	3.45399e-05	0	0	0.000225683	0
>SD_Shr-31259	0	0	0	0	0	0	0	0	0	0	0	0	0	0	0	0	0	0	0	0	8.15727e-05	8.08734e-05	0.000201877	0	1.75973e-05	0	0	0	0	0
>SD_Shr-31260	0	0	0	0	0	0	0	0	0	0	0	0	0	0	0	0	0	0	0	0	0	0	0	0	0	0	0	0.000106562	0	0
>SD_Shr-31261	0	0	0	0	0	0	0	0	0	0	0	0	0	0	0	0	0	0	0	0	0	0.000323494	0	9.12159e-05	0	0	0	0	0	0
>SD_Shr-31262	3.09328e-05	0	0	0	0	0	0	0	0	0	0	0	0	0	0	0	0	0	0	0	0	0	0	0	1.75973e-05	0.00010362	0	0	0	0
>SD_Shr-31263	3.09328e-05	0	0	0	0	5.48183e-05	0	0	0	0	0	0	6.69632e-05	0	0	0	0	0	0	0	0	0	0	0	1.75973e-05	0	0	0	0	0
>SD_Shr-31264	3.09328e-05	4.51139e-05	0	0	0	0	0	0	0	0	0	6.09269e-05	0	0	0	0	0	0	0	0	0	0	0	0	1.75973e-05	0	0	0	0	0
>SD_Shr-31265	3.09328e-05	4.51139e-05	0	0	0	0	0	4.29937e-05	0	0	0	0	0	6.04005e-05	0	0	0	0	0	0	0	0	0	0	1.75973e-05	0	0	0	0	0
>SD_Shr-31266	0	0	7.08562e-05	0	0.000144827	0	0	0	0	0	0	0	0	0	0	0	0	0	0	0	0	0	0	0	0	0	0	0	0	0
>SD_Shr-31267	0	0	0	0	0	0	0.000117177	0	0	0	0	3.04635e-05	0	0	0	0	0	0	0	0	0	0	0	0	3.51945e-05	0	0	0	0	0
>SD_Shr-31268	0	4.51139e-05	0	0	3.62068e-05	0	0	0	0	0	0	3.04635e-05	6.69632e-05	0	0	0	0	0	0	0	0	0	0	0	0	0	0	0	0	0
>SD_Shr-31269	3.09328e-05	0	0	0	0	0	0	0	0	0	0	6.09269e-05	3.34816e-05	0	0	0	0	0	0	0	0	0	0	0	1.75973e-05	0	0	0	0	0
>SD_Shr-31270	0	0	0	4.27075e-05	0	0	0	0	3.68906e-05	0	0	6.09269e-05	3.34816e-05	0	0	0	0	0	0	0	0	0	0	0	0	0	0	0	0	0
>SD_Shr-31271	0	0	0	0	0	0	0	0	0	0	0	0	0	0	0	0	0.000111319	0	0	0	0	0	0	0	0	0	0	0	0	0
>SD_Shr-31272	0	0	0	0	0	0	0	0	0	0	0	0	0	0	0	5.72181e-05	4.45276e-05	3.00616e-05	0	0	0	0	0	0	0	0	0	0	0	0
>SD_Shr-31273	0	4.51139e-05	0	0	0	0	0	0	0	9.85163e-05	0	6.09269e-05	0	0	0	0	0	0	0	0	0	0	0	0	0	0	0	0	0	0
>SD_Shr-31274	0	9.02279e-05	0	0	3.62068e-05	0	0	0	0	0	0	3.04635e-05	0	6.04005e-05	0	0	0	0	0	0	0	0	0	0	0	0	0	0	0	0
>SD_Shr-31275	3.09328e-05	0	7.08562e-05	0	0	0	0	0	3.68906e-05	0	0	0	0	6.04005e-05	0	0	0	0	0	0	0	0	0	0	1.75973e-05	0	0	0	0	0
>SD_Shr-31276	0	4.51139e-05	0.000141712	0	0	0	0	0	3.68906e-05	0	7.66154e-05	0	0	0	0	0	0	0	0	0	0	0	0	0	0	0	0	0	0	0
>SD_Shr-31277	3.09328e-05	0	0.000212568	0	0	0	0	0	0	0	0	0	0	0	0	0	0	0	0	0	0	0	0	0	1.75973e-05	0	0	0	0	0
>SD_Shr-31278	0	9.02279e-05	7.08562e-05	0	3.62068e-05	0	0	0	3.68906e-05	0	0	0	0	0	0	0	0	0	0	0	0	0	0	0	0	0	0	0	0	0
>SD_Shr-31279	6.18657e-05	0	0	0	0	0	0	0	0	0	0	3.04635e-05	0	0	0	0	0	0	0	0	0	0	0	0	3.51945e-05	0	0	0	0	0
>SD_Shr-31280	0	0	0	0	0	0	0	0	0	0	0	0	0	0	7.40028e-05	0	0	0	0	0	0	0	0	0	0	0	0	6.39373e-05	0	0
>SD_Shr-31281	0	0	0	0	0	0	0	0	0	0	0	0	0	0	0	0	0	0	0	0	0	0.000161747	0	9.12159e-05	0	3.45399e-05	0	0	0.000112841	0
>SD_Shr-31282	0	0	0	8.5415e-05	0	0	5.85885e-05	0	0	0	0	3.04635e-05	0	0	0	0	0	0	0	0	0	0	0	0	1.75973e-05	0	0	0	0	0
>SD_Shr-31283	3.09328e-05	4.51139e-05	0	4.27075e-05	0	0	0	0	0	0	0	0	0	6.04005e-05	0	0	0	0	0	0	0	0	0	0	1.75973e-05	0	0	0	0	0
>SD_Shr-31284	0	0	0	0	3.62068e-05	0	5.85885e-05	0	0	0	0	0	6.69632e-05	0	0	0	0	0	0	0	0	0	0	0	1.75973e-05	0	0	0	0	0
>SD_Shr-31285	0	0	0	4.27075e-05	3.62068e-05	0	5.85885e-05	0	0	0	7.66154e-05	0	0	0	0	0	0	0	0	0	0	0	0	0	1.75973e-05	0	0	0	0	0
>SD_Shr-31286	3.09328e-05	4.51139e-05	0	0	0	0	0	0	0	0	0	0	6.69632e-05	0	0	0	0	0	0	0	0	0	0	0	1.75973e-05	0	0	0	0	0
>SD_Shr-31287	0	0	0	0	0	0	0	0	0	0	0	0	0	0	0	0	0	0	0	0	0	0	0	0	3.51945e-05	0	0	0	0.000112841	0.000209666
>SD_Shr-31288	0	9.02279e-05	0	8.5415e-05	0	0	0	4.29937e-05	0	0	0	0	0	0	0	0	0	0	0	0	0	0	0	0	0	0	0	0	0	0
>SD_Shr-31289	0	0	0	0	0.000144827	0	0	0	3.68906e-05	0	0	0	0	0	0	0	0	0	0	0	0	0	0	0	0	0	0	0	0	0
>SD_Shr-31290	0	0	0	0	0	0	0	0	0	0	0	0	0	0	0	0	6.67913e-05	0	0	0	8.15727e-05	0	0.000100939	0	0	0	0	0	0	0
>SD_Shr-31291	3.09328e-05	0	0	0	0	0	5.85885e-05	0	3.68906e-05	0	0	0	0	0	0	0	0	0	0	0	0	0	0	0	3.51945e-05	0	0	0	0	0
>SD_Shr-31292	6.18657e-05	0	0	0	0	0	0	4.29937e-05	0	0	0	0	0	0	0	0	0	0	0	0	0	0	0	0	3.51945e-05	0	0	0	0	0
>SD_Shr-31293	0	0	0	0	3.62068e-05	0	5.85885e-05	0	3.68906e-05	0	0	3.04635e-05	0	0	0	0	0	0	0	0	0	0	0	0	1.75973e-05	0	0	0	0	0
>SD_Shr-31294	6.18657e-05	4.51139e-05	0	0	0	0	0	0	0	0	0	0	0	0	0	0	0	0	0	0	0	0	0	0	3.51945e-05	0	0	0	0	0
>SD_Shr-31295	6.18657e-05	0	0	0	0	0	0	0	0	0	0	3.04635e-05	0	0	0	0	0	0	0	0	0	0	0	0	3.51945e-05	0	0	0	0	0
>SD_Shr-31296	6.18657e-05	0	0	0	0	0	0	4.29937e-05	0	0	0	0	0	0	0	0	0	0	0	0	0	0	0	0	3.51945e-05	0	0	0	0	0
>SD_Shr-31297	6.18657e-05	0	0	0	3.62068e-05	0	0	0	0	0	0	0	0	0	0	0	0	0	0	0	0	0	0	0	3.51945e-05	0	0	0	0	0
>SD_Shr-31299	3.09328e-05	4.51139e-05	7.08562e-05	0	0	0	0	4.29937e-05	0	0	0	0	0	0	0	0	0	0	0	0	0	0	0	0	1.75973e-05	0	0	0	0	0
>SD_Shr-31300	0	4.51139e-05	0	0	0	0	0	0	0	4.92582e-05	7.66154e-05	6.09269e-05	0	0	0	0	0	0	0	0	0	0	0	0	0	0	0	0	0	0
>SD_Shr-31301	3.09328e-05	0	0	4.27075e-05	0	0	5.85885e-05	0	0	0	0	0	0	0	0	0	0	0	0	0	0	0	0	0	3.51945e-05	0	0	0	0	0
>SD_Shr-31302	3.09328e-05	9.02279e-05	0	0	0	0	0	0	0	0	0	0	3.34816e-05	0	0	0	0	0	0	0	0	0	0	0	1.75973e-05	0	0	0	0	0
>SD_Shr-31303	0	0	0	0	0	0	0	4.29937e-05	3.68906e-05	4.92582e-05	0	6.09269e-05	0	0	0	0	0	0	0	0	0	0	0	0	0	0	0	0	0	0
>SD_Shr-31304	0	0	0	8.5415e-05	0	5.48183e-05	0	0	0	9.85163e-05	0	0	0	0	0	0	0	0	0	0	0	0	0	0	0	0	0	0	0	0
>SD_Shr-31305	0	4.51139e-05	7.08562e-05	0	7.24137e-05	0	0	0	0	4.92582e-05	0	0	0	0	0	0	0	0	0	0	0	0	0	0	0	0	0	0	0	0
>SD_Shr-31306	6.18657e-05	0	0	0	0	0	0	0	0	0	0	0	3.34816e-05	0	0	0	0	0	0	0	0	0	0	0	3.51945e-05	0	0	0	0	0
>SD_Shr-31307	0	0	0	0	0	0	0	0	0	0	0	0	0	0	0	0	0	0	0	0	0	0.000404367	0	0	0	0	0	0	0	0
>SD_Shr-31308	6.18657e-05	4.51139e-05	0	0	0	0	0	0	0	0	0	0	0	0	0	0	0	0	0	0	0	0	0	0	3.51945e-05	0	0	0	0	0
>SD_Shr-31309	6.18657e-05	0	0	0	0	0	0	0	0	0	0	0	3.34816e-05	0	0	0	0	0	0	0	0	0	0	0	3.51945e-05	0	0	0	0	0
>SD_Shr-31310	0	4.51139e-05	0	0	0	0	5.85885e-05	0	0	0	0	0	0	0.000120801	0	0	0	0	0	0	0	0	0	0	1.75973e-05	0	0	0	0	0
>SD_Shr-31311	0	9.02279e-05	7.08562e-05	0	0	0	0	0	0	0	0	0	3.34816e-05	6.04005e-05	0	0	0	0	0	0	0	0	0	0	0	0	0	0	0	0
>SD_Shr-31312	3.09328e-05	0	0	0	0	0	0	4.29937e-05	3.68906e-05	0	0	3.04635e-05	0	0	0	0	0	0	0	0	0	0	0	0	1.75973e-05	0	0	0	0	0
>SD_Shr-31313	0	4.51139e-05	7.08562e-05	0	0	0	0	0	3.68906e-05	0	0	6.09269e-05	0	0	0	0	0	0	0	0	0	0	0	0	0	0	0	0	0	0
>SD_Shr-31314	6.18657e-05	4.51139e-05	0	0	0	0	0	0	0	0	0	0	0	0	0	0	0	0	0	0	0	0	0	0	3.51945e-05	0	0	0	0	0
>SD_Shr-31315	0	0.000180456	0	0	0	0	0	0	0	0	0	3.04635e-05	0	0	0	0	0	0	0	0	0	0	0	0	0	0	0	0	0	0
>SD_Shr-31316	3.09328e-05	0	0	0	0	5.48183e-05	0	0	0	0	0	3.04635e-05	0	6.04005e-05	0	0	0	0	0	0	0	0	0	0	1.75973e-05	0	0	0	0	0
>SD_Shr-31317	0	0	0	0	0	0	0	0	0	0	0	0	0	0	3.70014e-05	2.8609e-05	0	6.01233e-05	3.31433e-05	0	0	0	0	0	0	0	0	0	0	0
>SD_Shr-31318	0	4.51139e-05	0	0	0	0	0.000117177	0	0	0	0	0	0	0	0	0	0	0	0	0	0	0	0	0	3.51945e-05	0	0	0	0	0
>SD_Shr-31319	0	4.51139e-05	0.000141712	0	0	0	0	0	3.68906e-05	0	0	0	3.34816e-05	0	0	0	0	0	0	0	0	0	0	0	0	0	0	0	0	0
>SD_Shr-31320	0	0	0	0	0	0	0	0	0	0	0	0	0	0	0	0	0	0	0	0	0	0	0	0.000273648	1.75973e-05	0	0	0	0.000112841	0
>SD_Shr-31321	0	0	0	0	0	0	0	0	0	0	0	0	0	0	0	0	0	0	0	0	0	0	0	0	8.79863e-05	0	0	0	0	0
>SD_Shr-31322	3.09328e-05	9.02279e-05	0	0	0	0	0	0	0	0	0	0	3.34816e-05	0	0	0	0	0	0	0	0	0	0	0	1.75973e-05	0	0	0	0	0
>SD_Shr-31323	0	9.02279e-05	7.08562e-05	0	0	5.48183e-05	0	0	3.68906e-05	0	0	0	0	0	0	0	0	0	0	0	0	0	0	0	0	0	0	0	0	0
>SD_Shr-31324	3.09328e-05	4.51139e-05	0.000141712	0	0	0	0	0	0	0	0	0	0	0	0	0	0	0	0	0	0	0	0	0	1.75973e-05	0	0	0	0	0
>SD_Shr-31325	0	4.51139e-05	7.08562e-05	0	0	0	0	0	7.37811e-05	0	0	0	3.34816e-05	0	0	0	0	0	0	0	0	0	0	0	0	0	0	0	0	0
>SD_Shr-31326	0	0	0	0	0	0	0	0	0	0	0	0	0.000167408	0	0	0	0	0	0	0	0	0	0	0	0	0	0	0	0	0
>SD_Shr-31327	0	0	0	0	0	0	0	4.29937e-05	0	0	0	0	0.000133926	0	0	0	0	0	0	0	0	0	0	0	0	0	0	0	0	0
>SD_Shr-31328	0	0	0	0	0	0	0	0	0	0	0	0	0	0	0	2.8609e-05	0	3.00616e-05	0	0	8.15727e-05	0	0	0	0	0	0	4.26248e-05	0	0
>SD_Shr-31329	0	0	7.08562e-05	0	0	0	0	0	7.37811e-05	0	0	0	6.69632e-05	0	0	0	0	0	0	0	0	0	0	0	0	0	0	0	0	0
>SD_Shr-31330	0	0	0	0	0	0	0	0	0	0	0	0	0	0	0	0	2.22638e-05	9.01849e-05	0	0	0	0	0.000100939	0	0	0	0	0	0	0
>SD_Shr-31331	0	0.000180456	0	0	0	0	0	4.29937e-05	0	0	0	0	0	0	0	0	0	0	0	0	0	0	0	0	0	0	0	0	0	0
>SD_Shr-31332	3.09328e-05	0	7.08562e-05	0	0	0	5.85885e-05	0	0	0	0	0	0	0	0	0	0	0	0	0	0	0	0	0	3.51945e-05	0	0	0	0	0
>SD_Shr-31333	6.18657e-05	0	0	0	0	0	0	0	0	0	0	0	3.34816e-05	0	0	0	0	0	0	0	0	0	0	0	3.51945e-05	0	0	0	0	0
>SD_Shr-31334	6.18657e-05	0	7.08562e-05	0	0	0	0	0	0	0	0	0	0	0	0	0	0	0	0	0	0	0	0	0	3.51945e-05	0	0	0	0	0
>SD_Shr-31335	0	4.51139e-05	0	0	0	5.48183e-05	0	4.29937e-05	0	0	0	3.04635e-05	3.34816e-05	0	0	0	0	0	0	0	0	0	0	0	0	0	0	0	0	0
>SD_Shr-31336	0	0.000180456	0	0	0	0	0	4.29937e-05	0	0	0	0	0	0	0	0	0	0	0	0	0	0	0	0	0	0	0	0	0	0
>SD_Shr-31337	3.09328e-05	0	0	0	0	0	0	4.29937e-05	0	0	0	0	6.69632e-05	0	0	0	0	0	0	0	0	0	0	0	1.75973e-05	0	0	0	0	0
>SD_Shr-31338	3.09328e-05	0	7.08562e-05	0	0	0	0	4.29937e-05	0	0	0	0	3.34816e-05	0	0	0	0	0	0	0	0	0	0	0	1.75973e-05	0	0	0	0	0
>SD_Shr-31339	0	0	0	0	0	0	0	0	0	0	0	0	0	0	3.70014e-05	0	0	0	6.62866e-05	0	0	0	0	9.12159e-05	0	0	0	0	0.000112841	0
>SD_Shr-31340	0	0	0	0	3.62068e-05	5.48183e-05	0	4.29937e-05	0	0	0	3.04635e-05	3.34816e-05	0	0	0	0	0	0	0	0	0	0	0	0	0	0	0	0	0
>SD_Shr-31341	6.18657e-05	0	0	0	0	0	0	0	0	0	0	3.04635e-05	0	0	0	0	0	0	0	0	0	0	0	0	3.51945e-05	0	0	0	0	0
>SD_Shr-31342	3.09328e-05	0	0	0	0	0	5.85885e-05	0	0	4.92582e-05	0	0	0	0	0	0	0	0	0	0	0	0	0	0	3.51945e-05	0	0	0	0	0
>SD_Shr-31344	3.09328e-05	4.51139e-05	0	0	7.24137e-05	0	0	0	0	0	0	0	0	0	0	0	0	0	0	0	0	0	0	0	1.75973e-05	0	0	0	0	0
>SD_Shr-31345	0	0	7.08562e-05	0	3.62068e-05	0	0	4.29937e-05	0	0	0	3.04635e-05	3.34816e-05	0	0	0	0	0	0	0	0	0	0	0	0	0	0	0	0	0
>SD_Shr-31346	0	0	0	0	0	0	0	0	0	0	0	0	0	0	0	0	0	0	0.000132573	0	0	0	0.000100939	0	0	0	0	0	0	0
>SD_Shr-31348	6.18657e-05	4.51139e-05	0	0	0	0	0	0	0	0	0	0	0	0	0	0	0	0	0	0	0	0	0	0	3.51945e-05	0	0	0	0	0
>SD_Shr-31349	0	0	0	8.5415e-05	0	0	5.85885e-05	0	0	0	7.66154e-05	0	0	0	0	0	0	0	0	0	0	0	0	0	1.75973e-05	0	0	0	0	0
>SD_Shr-31350	3.09328e-05	0	0	0	0	0	5.85885e-05	0	0	0	0	0	0	6.04005e-05	0	0	0	0	0	0	0	0	0	0	3.51945e-05	0	0	0	0	0
>SD_Shr-31351	0	0	0	0	0	0	0.000117177	0	3.68906e-05	0	0	0	0	0	0	0	0	0	0	0	0	0	0	0	3.51945e-05	0	0	0	0	0
>SD_Shr-31352	0	0	0	0	0	0	0	0	0	0	0	0	0	0	0	0	0	0	0.000165717	0	0	0	0	0	0	0	0	0	0	0
>SD_Shr-31353	0	0	0	0.000213537	0	0	0	0	0	0	0	0	0	0	0	0	0	0	0	0	0	0	0	0	0	0	0	0	0	0
>SD_Shr-31354	0	0	0	0	0	0	0	0	0	0	0	0	0.000167408	0	0	0	0	0	0	0	0	0	0	0	0	0	0	0	0	0
>SD_Shr-31355	0	0	0	0	0	0	0	0	0	0	0	0	0	0	0	2.8609e-05	0	6.01233e-05	0	0	8.15727e-05	0	0	0	0	0	0	2.13124e-05	0	0
>SD_Shr-31356	6.18657e-05	0	0	4.27075e-05	0	0	0	0	0	0	0	0	0	0	0	0	0	0	0	0	0	0	0	0	3.51945e-05	0	0	0	0	0
>SD_Shr-31357	0	0	0	0	0	0	0	0	0	0	0	0	0	0	0	0	0	0	3.31433e-05	0	0	0	0	0	0	0	0	8.52497e-05	0	0
>SD_Shr-31358	3.09328e-05	0	0	0	3.62068e-05	0	5.85885e-05	0	0	0	0	0	0	0	0	0	0	0	0	0	0	0	0	0	3.51945e-05	0	0	0	0	0
>SD_Shr-31359	0	0	0	0	0	0	0	0	0	0	0	0	0	0	0	0	0	0	3.31433e-05	0	0.000163145	8.08734e-05	0	0	0	3.45399e-05	0	0	0	0
>SD_Shr-31360	6.18657e-05	0	0	0	0	0	0	0	3.68906e-05	0	0	0	0	0	0	0	0	0	0	0	0	0	0	0	3.51945e-05	0	0	0	0	0
>SD_Shr-31361	0	0	0	0	0	0	0	0	0	0	0	0	0.000167408	0	0	0	0	0	0	0	0	0	0	0	0	0	0	0	0	0
>SD_Shr-31362	0	0	0	0	0	0	0	0	0	0	0	0	0	0	0	0	0	0	0	0	0	0	0.000100939	9.12159e-05	0	0	0	6.39373e-05	0	0
>SD_Shr-31363	0	0	0	0	0	0	0	0	0	0	0	0	0	0	0	0	0	0	0	0	0	0	0	0	0	0	0	0	0	0.000524164
>SD_Shr-31364	3.09328e-05	0	0	0	3.62068e-05	0	0	0	3.68906e-05	0	0	0	3.34816e-05	0	0	0	0	0	0	0	0	0	0	0	1.75973e-05	0	0	0	0	0
>SD_Shr-31365	3.09328e-05	0	0	0	0	0	5.85885e-05	0	0	4.92582e-05	0	0	0	0	0	0	0	0	0	0	0	0	0	0	3.51945e-05	0	0	0	0	0
>SD_Shr-31366	0	0	0	0	3.62068e-05	0	5.85885e-05	0	3.68906e-05	0	0	0	3.34816e-05	0	0	0	0	0	0	0	0	0	0	0	1.75973e-05	0	0	0	0	0
>SD_Shr-31367	6.18657e-05	0	0	0	0	0	0	0	0	0	0	0	3.34816e-05	0	0	0	0	0	0	0	0	0	0	0	3.51945e-05	0	0	0	0	0
>SD_Shr-31368	0	0	0	0	0	0	0	0	0	0	0	0	0	0	3.70014e-05	5.72181e-05	0	0	0	0	0	0	0	9.12159e-05	1.75973e-05	0	0	0	0	0
>SD_Shr-31369	3.09328e-05	4.51139e-05	0	0	0	0	0	0	3.68906e-05	0	0	0	3.34816e-05	0	0	0	0	0	0	0	0	0	0	0	1.75973e-05	0	0	0	0	0
>SD_Shr-31370	0	0	0	0	0	0	0	0	3.68906e-05	0	7.66154e-05	3.04635e-05	3.34816e-05	6.04005e-05	0	0	0	0	0	0	0	0	0	0	0	0	0	0	0	0
>SD_Shr-31371	6.18657e-05	0	0	0	0	0	0	0	0	0	0	0	0	6.04005e-05	0	0	0	0	0	0	0	0	0	0	3.51945e-05	0	0	0	0	0
>SD_Shr-31372	6.18657e-05	0	0	0	3.62068e-05	0	0	0	0	0	0	0	0	0	0	0	0	0	0	0	0	0	0	0	3.51945e-05	0	0	0	0	0
>SD_Shr-31373	0	0	0	0	0	0	0	0	0	0	0	0	0	0	0	0	2.22638e-05	0	0	0	0	0	0	0	0	0	0	8.52497e-05	0	0
>SD_Shr-31374	3.09328e-05	0	0	0	3.62068e-05	0	0	0	3.68906e-05	0	0	0	3.34816e-05	0	0	0	0	0	0	0	0	0	0	0	1.75973e-05	0	0	0	0	0
>SD_Shr-31375	6.18657e-05	4.51139e-05	0	0	0	0	0	0	0	0	0	0	0	0	0	0	0	0	0	0	0	0	0	0	3.51945e-05	0	0	0	0	0
>SD_Shr-31376	0	0	0	0	0	0	0	0	0	0	0	0	0	0	0	0	8.90551e-05	0	0	0	8.15727e-05	0	0	0	0	0	0	0	0	0
>SD_Shr-31377	6.18657e-05	0	0	0	0	0	0	0	0	0	0	0	3.34816e-05	0	0	0	0	0	0	0	0	0	0	0	3.51945e-05	0	0	0	0	0
>SD_Shr-31378	3.09328e-05	4.51139e-05	0	0	0	0	0	0	0	0	0	0	3.34816e-05	6.04005e-05	0	0	0	0	0	0	0	0	0	0	1.75973e-05	0	0	0	0	0
>SD_Shr-31379	0	0	0	0	0	0	0	0	0	0	0	0	0.000167408	0	0	0	0	0	0	0	0	0	0	0	0	0	0	0	0	0
>SD_Shr-31380	3.09328e-05	0	7.08562e-05	0	0	0	5.85885e-05	0	0	0	0	0	0	0	0	0	0	0	0	0	0	0	0	0	3.51945e-05	0	0	0	0	0
>SD_Shr-31381	0	0	0	0.00017083	0	0	0	0	0	0	0	3.04635e-05	0	0	0	0	0	0	0	0	0	0	0	0	0	0	0	0	0	0
>SD_Shr-31382	3.09328e-05	0	0	0	3.62068e-05	0	0	0	0	0	0	0	6.69632e-05	0	0	0	0	0	0	0	0	0	0	0	1.75973e-05	0	0	0	0	0
>SD_Shr-31383	3.09328e-05	0	7.08562e-05	0	0	0	5.85885e-05	0	0	0	0	0	0	0	0	0	0	0	0	0	0	0	0	0	3.51945e-05	0	0	0	0	0
>SD_Shr-31384	0	0	0	0	0	0	5.85885e-05	0	3.68906e-05	4.92582e-05	0	0	3.34816e-05	0	0	0	0	0	0	0	0	0	0	0	1.75973e-05	0	0	0	0	0
>SD_Shr-31385	6.18657e-05	0	0	0	0	0	0	4.29937e-05	0	0	0	0	0	0	0	0	0	0	0	0	0	0	0	0	3.51945e-05	0	0	0	0	0
>SD_Shr-31386	3.09328e-05	0	0	0	3.62068e-05	0	5.85885e-05	0	0	0	0	0	0	0	0	0	0	0	0	0	0	0	0	0	3.51945e-05	0	0	0	0	0
>SD_Shr-31387	3.09328e-05	0	0	0	0	5.48183e-05	0	0	0	0	7.66154e-05	3.04635e-05	0	0	0	0	0	0	0	0	0	0	0	0	1.75973e-05	0	0	0	0	0
>SD_Shr-31388	0	0	0	0	3.62068e-05	0	0	0	0	0	0	0	3.34816e-05	0	0	0	0	0	0	0	8.15727e-05	0.000161747	0	0	0	0	0	0	0	0
>SD_Shr-31389	0	0	0	0	3.62068e-05	0	5.85885e-05	4.29937e-05	0	0	0	3.04635e-05	0	0	0	0	0	0	0	0	0	0	0	0	1.75973e-05	0	0	0	0	0
>SD_Shr-31390	0	0	0	0	0	0	0	0	0	0	0	0	0	0	0	0	0	0	0	0	8.15727e-05	0	0	0	0	0	0	0	0	0.000419331
>SD_Shr-31391	0	0	0	0	0	0	0	0	0	0	0	0	0	0	0	0	0	0	0	0	0	0	0	9.12159e-05	0	0	0	0	0.000112841	0.000314498
>SD_Shr-31392	3.09328e-05	4.51139e-05	0	0	0	0	0	0	0	0	0	0	3.34816e-05	6.04005e-05	0	0	0	0	0	0	0	0	0	0	1.75973e-05	0	0	0	0	0
>SD_Shr-31393	0	0	0	0	0	0	0	0	0	0	0	0	0	0	0	0	0	0	0	0	0	0	0	0	8.79863e-05	0	0	0	0	0
>SD_Shr-31394	3.09328e-05	4.51139e-05	0	0	0	0	5.85885e-05	0	0	0	0	0	0	0	0	0	0	0	0	0	0	0	0	0	3.51945e-05	0	0	0	0	0
>SD_Shr-31395	0	0	0	0	0	0	0	0.000214969	0	0	0	0	0	0	0	0	0	0	0	0	0	0	0	0	0	0	0	0	0	0
>SD_Shr-31396	3.09328e-05	0	0	0	0	0	5.85885e-05	0	0	0	0	3.04635e-05	0	0	0	0	0	0	0	0	0	0	0	0	3.51945e-05	0	0	0	0	0
>SD_Shr-31397	6.18657e-05	0	0	0	0	0	0	4.29937e-05	0	0	0	0	0	0	0	0	0	0	0	0	0	0	0	0	3.51945e-05	0	0	0	0	0
>SD_Shr-31398	0	0	0	0	0	0	0	0	0	0	0	0	0	0	0.000185007	0	0	0	0	0	0	0	0	0	0	0	0	0	0	0
>SD_Shr-31399	6.18657e-05	0	0	0	0	0	0	0	0	0	0	0	3.34816e-05	0	0	0	0	0	0	0	0	0	0	0	3.51945e-05	0	0	0	0	0
>SD_Shr-31400	3.09328e-05	0	0	0	0	0	0	0	0	4.92582e-05	0	0	3.34816e-05	6.04005e-05	0	0	0	0	0	0	0	0	0	0	1.75973e-05	0	0	0	0	0
>SD_Shr-31604	3.09328e-05	0	0	0	3.62068e-05	0	5.85885e-05	0	0	0	0	0	0	0	0	0	0	0	0	0	0	0	0	0	3.51945e-05	0	0	0	0	0
>SD_Shr-31700	0	0	0	0	0	0	0	0	0	0	0	0	0	0	0	0	0	6.01233e-05	6.62866e-05	0.000197044	0	0	0	0	0	0	0	0	0	0
>SD_Shr-31730	6.18657e-05	0	0	0	0	0	0	4.29937e-05	0	0	0	0	0	0	0	0	0	0	0	0	0	0	0	0	3.51945e-05	0	0	0	0	0
>SD_Shr-31401	0	0	0	0	0	0	0	0	0	0	0	0	0	0	7.40028e-05	0	0	0	0	0	8.15727e-05	0	0	0	0	0	0	0	0	0.000104833
>SD_Shr-31402	0	0	0	0	0	0	0	0	0	0	0	0	0	0	0.000111004	0	2.22638e-05	0	0	0	0	0	0	0	0	0	0	0	0	0
>SD_Shr-31403	0	0	0	0	0	0	0	0	0	0	0	0	0.000133926	0	0	0	0	0	0	0	0	0	0	0	0	0	0	0	0	0
>SD_Shr-31404	0	0	0	0	0	0	0	0.000171975	0	0	0	0	0	0	0	0	0	0	0	0	0	0	0	0	0	0	0	0	0	0
>SD_Shr-31405	0	9.02279e-05	0	0	0	0	0	0	0	0	0	0	6.69632e-05	0	0	0	0	0	0	0	0	0	0	0	0	0	0	0	0	0
>SD_Shr-31406	0	0	0	0	0	0	0	0	0	0	0	0	0	0	3.70014e-05	0	0	3.00616e-05	3.31433e-05	0	0	0	0	9.12159e-05	0	0	0	0	0	0
>SD_Shr-31407	0	0	0	0	0	0	0	0	0	0	0	0	0	0	0	0	0	0	6.62866e-05	0.000394089	0	0	0	0	0	0	0	0	0	0
>SD_Shr-31408	0	0	0	0	0	0	0	0	0	0	0	0	0	0	0	2.8609e-05	0	6.01233e-05	0	0	0	0	0	0	0	0	0	2.13124e-05	0	0
>SD_Shr-31409	0	0	0	0	0	0	0	0	0	0	0	0	0	0	3.70014e-05	0	2.22638e-05	0	0	0.000197044	0	0	0	0	0	0	0	2.13124e-05	0	0
>SD_Shr-31410	0	0	0	0	3.62068e-05	0	0	0	0	0	0	9.13904e-05	0	0	0	0	0	0	0	0	0	0	0	0	0	0	0	0	0	0
>SD_Shr-31411	0	0	0	0	0	0	0	0	0	0	0	0	0.000100445	6.04005e-05	0	0	0	0	0	0	0	0	0	0	0	0	0	0	0	0
>SD_Shr-31412	0	0	0	0	0	0	0	0	3.68906e-05	9.85163e-05	7.66154e-05	0	0	0	0	0	0	0	0	0	0	0	0	0	0	0	0	0	0	0
>SD_Shr-31413	0	0	7.08562e-05	0	0	0	0	4.29937e-05	0	0	0	0	0	0.000120801	0	0	0	0	0	0	0	0	0	0	0	0	0	0	0	0
>SD_Shr-31414	0	0	0	0	0	0	0	0	0	0	0	0	0	0	0	0	0	3.00616e-05	3.31433e-05	0.000197044	0	8.08734e-05	0	0	0	0	0	0	0	0
>SD_Shr-31415	0	4.51139e-05	0	0	0	0	0	0.000128981	0	0	0	0	0	0	0	0	0	0	0	0	0	0	0	0	0	0	0	0	0	0
>SD_Shr-31416	0	0	0	0	0	0	0	0	0	0	0	0	0	0	0	0	0	3.00616e-05	0	0	0	8.08734e-05	0	0	0	0	0	4.26248e-05	0	0
>SD_Shr-31417	0	0	0	0	0	0	0	8.59875e-05	0	0	0	0	6.69632e-05	0	0	0	0	0	0	0	0	0	0	0	0	0	0	0	0	0
>SD_Shr-31418	0	0	0	0	0	0	0	0	0	0	0	0	0.000133926	0	0	0	0	0	0	0	0	0	0	0	0	0	0	0	0	0
>SD_Shr-31419	0	0	0	0.00017083	0	0	0	0	0	0	0	0	0	0	0	0	0	0	0	0	0	0	0	0	0	0	0	0	0	0
>SD_Shr-31420	0	0	0	0	0	0	0	0	0	0	0	0	0	0	3.70014e-05	0	0	0	3.31433e-05	0.000197044	8.15727e-05	0	0	0	0	0	0	0	0	0
>SD_Shr-31421	0	4.51139e-05	0	0	0	5.48183e-05	0	0	0	4.92582e-05	0	3.04635e-05	0	0	0	0	0	0	0	0	0	0	0	0	0	0	0	0	0	0
>SD_Shr-31422	0	0	0	0	0	0	0	0	0	0	0	0	0	0	0	0	0	0	0	0	0	0	0	0	0	0	0	0	0	0.000419331
>SD_Shr-31423	0	0	0	0	0	0	0	0	0	0	0	0	0	0	0	0	0	0	0	0	8.15727e-05	0	0	0	0	3.45399e-05	0	4.26248e-05	0	0
>SD_Shr-31424	0	0	0	0	0	0	0	0	0	0	0	0	0	0	0	0	0	0	0	0	0	0	0	9.12159e-05	0	0	0	6.39373e-05	0	0
>SD_Shr-31425	0	0	0.000212568	0	3.62068e-05	0	0	0	0	0	0	0	0	0	0	0	0	0	0	0	0	0	0	0	0	0	0	0	0	0
>SD_Shr-31426	3.09328e-05	0	0	0	0	0	5.85885e-05	0	0	0	0	0	0	0	0	0	0	0	0	0	0	0	0	0	3.51945e-05	0	0	0	0	0
>SD_Shr-31427	0	0	0	0	0	0	0	0	0	0	0	0	0	0	0	0	0	3.00616e-05	0	0	8.15727e-05	0	0	0	0	0	0	2.13124e-05	0.000112841	0
>SD_Shr-31428	0	0	0	4.27075e-05	7.24137e-05	0	0	0	0	0	0	0	3.34816e-05	0	0	0	0	0	0	0	0	0	0	0	0	0	0	0	0	0
>SD_Shr-31429	0	0	0	0	0	0	0	0	0	0	0	0	0.000133926	0	0	0	0	0	0	0	0	0	0	0	0	0	0	0	0	0
>SD_Shr-31430	0	0	0	0	0	0	0	0	0	0	0	0	0	0	0	0	4.45276e-05	0	0	0	0	0	0	9.12159e-05	0	0	0	2.13124e-05	0	0
>SD_Shr-31431	6.18657e-05	0	0	0	0	0	0	0	0	0	0	0	0	0	0	0	0	0	0	0	0	0	0	0	3.51945e-05	0	0	0	0	0
>SD_Shr-31432	0	0	0	0	0	0	0	0	0	0	0	0	0	0	0	0	2.22638e-05	3.00616e-05	3.31433e-05	0	8.15727e-05	0	0	0	0	0	0	0	0	0
>SD_Shr-31433	0	0	0	0	0	0	0	0	0	0	0	0	0.000133926	0	0	0	0	0	0	0	0	0	0	0	0	0	0	0	0	0
>SD_Shr-31434	0	0	0	0	0	0	0	0	0	0	0	0	0.000133926	0	0	0	0	0	0	0	0	0	0	0	0	0	0	0	0	0
>SD_Shr-31435	0	0	0	0	0	0	0	0	0	0	0	0	0	0	0	0	0	0	0	0	0	8.08734e-05	0	0	1.75973e-05	3.45399e-05	0	0	0.000112841	0
>SD_Shr-31436	0	0	0	0	0	0	0	0	0	0	0	0	0	0	0	2.8609e-05	0	3.00616e-05	0	0	8.15727e-05	0	0	0	0	0	0	2.13124e-05	0	0
>SD_Shr-31437	0	0	0	4.27075e-05	0	0	5.85885e-05	0	0	0	0	0	3.34816e-05	0	0	0	0	0	0	0	0	0	0	0	1.75973e-05	0	0	0	0	0
>SD_Shr-31438	0	4.51139e-05	0	0	0	0	0	8.59875e-05	0	0	0	3.04635e-05	0	0	0	0	0	0	0	0	0	0	0	0	0	0	0	0	0	0
>SD_Shr-31439	0	0	0	0	0	0	0	0	0	0	0	0	0	0	0	0	0	0	0	0	0	0	0.000100939	0	0	0	0	6.39373e-05	0	0
>SD_Shr-31440	0	0	0	0	0	0	0	0	0	0	0	0	0.000100445	0	0	0	0	0	3.31433e-05	0	0	0	0	0	0	0	0	0	0	0
>SD_Shr-31441	0	0	0	8.5415e-05	0	0	0	8.59875e-05	0	0	0	0	0	0	0	0	0	0	0	0	0	0	0	0	0	0	0	0	0	0
>SD_Shr-31442	3.09328e-05	0	0	0	0	0	0	0	3.68906e-05	0	0	0	3.34816e-05	0	0	0	0	0	0	0	0	0	0	0	1.75973e-05	0	0	0	0	0
>SD_Shr-31443	0	0	0	0	0	0	0	0	0	0	0	0	0	0	0	0	0	0	6.62866e-05	0	0	0	0.000100939	9.12159e-05	0	0	0	0	0	0
>SD_Shr-31444	3.09328e-05	4.51139e-05	0	0	0	5.48183e-05	0	0	0	0	0	0	0	0	0	0	0	0	0	0	0	0	0	0	1.75973e-05	0	0	0	0	0
>SD_Shr-31445	0	0	7.08562e-05	4.27075e-05	0	0	0	0	0	0	7.66154e-05	3.04635e-05	0	0	0	0	0	0	0	0	0	0	0	0	0	0	0	0	0	0
>SD_Shr-31446	0	4.51139e-05	0.000141712	0	0	0	0	0	0	0	0	0	0	6.04005e-05	0	0	0	0	0	0	0	0	0	0	0	0	0	0	0	0
>SD_Shr-31447	0	4.51139e-05	0	0	0	0	0	0	0	4.92582e-05	0	0	6.69632e-05	0	0	0	0	0	0	0	0	0	0	0	0	0	0	0	0	0
>SD_Shr-31448	0	0	0	0	0	0	0	0	0	0	0	0	0	0	7.40028e-05	0	0	6.01233e-05	0	0	0	0	0	0	0	0	0	0	0	0
>SD_Shr-31449	0	0	0.000212568	0	0	0	0	0	3.68906e-05	0	0	0	0	0	0	0	0	0	0	0	0	0	0	0	0	0	0	0	0	0
>SD_Shr-31450	0	0	0	0	0	0	0	0	0	0	0	0	0	0	0	0	0	0	0	0	8.15727e-05	0	0	0	0	0	0	6.39373e-05	0	0
>SD_Shr-31451	0	4.51139e-05	0	0	7.24137e-05	0	0	0	3.68906e-05	0	0	0	0	0	0	0	0	0	0	0	0	0	0	0	0	0	0	0	0	0
>SD_Shr-31452	0	0	0	0	0	0	0	0	0	0	0	0.000121854	0	0	0	0	0	0	0	0	0	0	0	0	0	0	0	0	0	0
>SD_Shr-31453	0	0	0	0	0	0	0	0	0	0	0	3.04635e-05	0.000100445	0	0	0	0	0	0	0	0	0	0	0	0	0	0	0	0	0
>SD_Shr-31454	0	0	0	0	0	0	0	0	0	0	0	0	0	0	0	0	0	0	6.62866e-05	0	0	0	0	0	0	6.90799e-05	0	0	0	0
>SD_Shr-31455	0	0	0	4.27075e-05	3.62068e-05	0	0	0	3.68906e-05	0	0	0	3.34816e-05	0	0	0	0	0	0	0	0	0	0	0	0	0	0	0	0	0
>SD_Shr-31456	0	0	0	0	0	0	0	0	0	0	0	0	0	0	0	0	0	0	0	0	0	0	0	0	0	0	0	0	0	0.000419331
>SD_Shr-31457	6.18657e-05	0	0	0	0	0	0	0	0	0	0	0	0	0	0	0	0	0	0	0	0	0	0	0	3.51945e-05	0	0	0	0	0
>SD_Shr-31458	0	0	0	0	0	0	0	0	0	0	0	0	0	0	0	0	0	0	3.31433e-05	0	0	8.08734e-05	0	0	0	0	0	0	0.000225683	0
>SD_Shr-31459	0	0	0	4.27075e-05	0	5.48183e-05	0	0	0	4.92582e-05	0	0	3.34816e-05	0	0	0	0	0	0	0	0	0	0	0	0	0	0	0	0	0
>SD_Shr-31460	0	0	7.08562e-05	0	0	0	0	4.29937e-05	3.68906e-05	0	7.66154e-05	0	0	0	0	0	0	0	0	0	0	0	0	0	0	0	0	0	0	0
>SD_Shr-31461	0	0	0	0	0	0	0	0	0	0	0	0	0	0	0	0	0	0	0	0	0	0	0	0	0	3.45399e-05	0	0	0	0.000314498
>SD_Shr-31462	0	0	0	0	0	0	0	0	0	4.92582e-05	0	6.09269e-05	3.34816e-05	0	0	0	0	0	0	0	0	0	0	0	0	0	0	0	0	0
>SD_Shr-31463	0	0	0	0	0	0	0	0	0	0	0	0	0	0	0	0	0	0	0	0	0	0.000323494	0	0	0	0	0	0	0	0
>SD_Shr-31464	0	0	0	0	0	0	0	0	0	0	0	0	0.000133926	0	0	0	0	0	0	0	0	0	0	0	0	0	0	0	0	0
>SD_Shr-31465	0	0	0	0	0	0	0	0	0	0	0	0	0.000133926	0	0	0	0	0	0	0	0	0	0	0	0	0	0	0	0	0
>SD_Shr-31466	0	0	0	0	0	0	0	0	0	0	0	0	0.000133926	0	0	0	0	0	0	0	0	0	0	0	0	0	0	0	0	0
>SD_Shr-31467	0	0	0	0	0	0	0	0	0	0	0	0	0	0	0	0	2.22638e-05	0	0	0	8.15727e-05	8.08734e-05	0	0	0	0	0	2.13124e-05	0	0
>SD_Shr-31468	0	0	0	0	0	0	0	0	0	0	0	0	0	0	0	0	0	0	3.31433e-05	0	0	0	0	0	0	0	0	0	0	0.000314498
>SD_Shr-31469	6.18657e-05	0	0	0	0	0	0	0	0	0	0	0	0	0	0	0	0	0	0	0	0	0	0	0	3.51945e-05	0	0	0	0	0
>SD_Shr-31470	0	0	0	0	0	0	0	0	0	0	0	0	0	0	0	0	0	0	0	0	0	0	0	9.12159e-05	0	0	0	2.13124e-05	0.000112841	0.000104833
>SD_Shr-31471	6.18657e-05	0	0	0	0	0	0	0	0	0	0	0	0	0	0	0	0	0	0	0	0	0	0	0	3.51945e-05	0	0	0	0	0
>SD_Shr-31472	0	0	0	0	0	0	0	0	0	0	0	0	0	0	0	0	0	3.00616e-05	3.31433e-05	0	0	0	0	0	0	3.45399e-05	0	0	0.000112841	0
>SD_Shr-31473	3.09328e-05	0	0	4.27075e-05	0	0	0	0	0	0	0	0	3.34816e-05	0	0	0	0	0	0	0	0	0	0	0	1.75973e-05	0	0	0	0	0
>SD_Shr-31474	0	0	0	4.27075e-05	0	0	5.85885e-05	0	0	0	0	0	3.34816e-05	0	0	0	0	0	0	0	0	0	0	0	1.75973e-05	0	0	0	0	0
>SD_Shr-31475	0	4.51139e-05	0	4.27075e-05	0	0	0	0	0	0	0	0	6.69632e-05	0	0	0	0	0	0	0	0	0	0	0	0	0	0	0	0	0
>SD_Shr-31476	0	0	0	0	3.62068e-05	0	0	0	0	0	0	6.09269e-05	3.34816e-05	0	0	0	0	0	0	0	0	0	0	0	0	0	0	0	0	0
>SD_Shr-31477	6.18657e-05	0	0	0	0	0	0	0	0	0	0	0	0	0	0	0	0	0	0	0	0	0	0	0	3.51945e-05	0	0	0	0	0
>SD_Shr-31478	0	0	0	0	0	0	0	0	0	0	0	0	0	0	0	0	0	0	0	0	0	0.000323494	0	0	0	0	0	0	0	0
>SD_Shr-31479	6.18657e-05	0	0	0	0	0	0	0	0	0	0	0	0	0	0	0	0	0	0	0	0	0	0	0	3.51945e-05	0	0	0	0	0
>SD_Shr-31480	0	0	0	0	0	0	5.85885e-05	0	0	0	0	0	6.69632e-05	0	0	0	0	0	0	0	0	0	0	0	1.75973e-05	0	0	0	0	0
>SD_Shr-31481	0	0	0	0	3.62068e-05	0	5.85885e-05	0	0	0	7.66154e-05	0	0	0	0	0	0	0	0	0	0	0	0	0	1.75973e-05	0	0	0	0	0
>SD_Shr-31482	0	0	0	0	0	0	0	0	0	0	0	3.04635e-05	0.000100445	0	0	0	0	0	0	0	0	0	0	0	0	0	0	0	0	0
>SD_Shr-31483	0	0	0	0	0	0	0	0	0	0	0	0	0	0	0	0	0	0	0	0	0	0	0	0	0	0	0	0	0.000112841	0.000314498
>SD_Shr-31484	0	0	0	0	0	0	0	0	0	0	0	0	0	0	0	0	0	0	0	0	0	0.000323494	0	0	0	0	0	0	0	0
>SD_Shr-31485	3.09328e-05	0	7.08562e-05	0	0	0	0	4.29937e-05	0	0	0	0	0	0	0	0	0	0	0	0	0	0	0	0	1.75973e-05	0	0	0	0	0
>SD_Shr-31486	0	4.51139e-05	0	0	3.62068e-05	5.48183e-05	0	0	0	0	0	3.04635e-05	0	0	0	0	0	0	0	0	0	0	0	0	0	0	0	0	0	0
>SD_Shr-31487	0	0	0	0	3.62068e-05	5.48183e-05	0	4.29937e-05	3.68906e-05	0	0	0	0	0	0	0	0	0	0	0	0	0	0	0	0	0	0	0	0	0
>SD_Shr-31488	0	0	0	0	0	0	0	0	0	0	0	0	0	0	0	0	0	0	0	0	0	0	0	0	1.75973e-05	0	0	0	0	0.000314498
>SD_Shr-31489	3.09328e-05	0	0	4.27075e-05	3.62068e-05	0	0	0	0	0	0	0	0	0	0	0	0	0	0	0	0	0	0	0	1.75973e-05	0	0	0	0	0
>SD_Shr-31490	3.09328e-05	0	0	0	0	0	0	0	0	0	7.66154e-05	0	0	6.04005e-05	0	0	0	0	0	0	0	0	0	0	1.75973e-05	0	0	0	0	0
>SD_Shr-31491	0	0	0	0	0	0	0.000117177	0	0	0	0	0	0	0	0	0	0	0	0	0	0	0	0	0	3.51945e-05	0	0	0	0	0
>SD_Shr-31492	3.09328e-05	0	0	0	3.62068e-05	0	0	0	0	4.92582e-05	0	0	0	0	0	0	0	0	0	0	0	0	0	0	1.75973e-05	0	0	0	0	0
>SD_Shr-31493	0	0	0	0	0	0	0	4.29937e-05	0	4.92582e-05	0	3.04635e-05	0	6.04005e-05	0	0	0	0	0	0	0	0	0	0	0	0	0	0	0	0
>SD_Shr-31494	0	0	0	0	0	0	0	0	0	0	0	0	0	0	0	0	0	0	0	0	0	0	0	0	1.75973e-05	0	0	0	0	0.000314498
>SD_Shr-31495	3.09328e-05	0	0	0	0	0	0	0	3.68906e-05	0	0	0	0	6.04005e-05	0	0	0	0	0	0	0	0	0	0	1.75973e-05	0	0	0	0	0
>SD_Shr-31496	0	0	7.08562e-05	0	0	0	0	0	3.68906e-05	0	0	3.04635e-05	0	6.04005e-05	0	0	0	0	0	0	0	0	0	0	0	0	0	0	0	0
>SD_Shr-31497	0	0	0	0	3.62068e-05	0	0	0	0	0	7.66154e-05	3.04635e-05	3.34816e-05	0	0	0	0	0	0	0	0	0	0	0	0	0	0	0	0	0
>SD_Shr-31498	3.09328e-05	0	0	0	0	0	0	4.29937e-05	0	0	0	0	3.34816e-05	0	0	0	0	0	0	0	0	0	0	0	1.75973e-05	0	0	0	0	0
>SD_Shr-31499	0	0	0	0	0	0	0	0.000128981	0	0	0	3.04635e-05	0	0	0	0	0	0	0	0	0	0	0	0	0	0	0	0	0	0
>SD_Shr-31500	0	0	0	0	0	0	0	0	0	0	0	0	0	0	0	0	4.45276e-05	6.01233e-05	0	0	0	0	0	0	0	0	0	0	0	0
>SD_Shr-31501	3.09328e-05	0	0	0	0	0	0	0	0	0	0	0	0	0	0	0	0	0	0	0	0	0	0	0	5.27918e-05	0	0	0	0	0
>SD_Shr-31502	0	0	0	0	0	0	0	0	0	0	0	0	0	0	3.70014e-05	0	0	0	3.31433e-05	0	0	0	0.000100939	0	1.75973e-05	0	0	0	0	0
>SD_Shr-31503	0	0	0	4.27075e-05	3.62068e-05	0	0	0	0	0	0	0	6.69632e-05	0	0	0	0	0	0	0	0	0	0	0	0	0	0	0	0	0
>SD_Shr-31504	0	4.51139e-05	0	0	7.24137e-05	0	0	0	0	0	0	0	0	6.04005e-05	0	0	0	0	0	0	0	0	0	0	0	0	0	0	0	0
>SD_Shr-31505	0	0	0	0	0	0	0.000117177	0	0	0	0	0	0	0	0	0	0	0	0	0	0	0	0	0	3.51945e-05	0	0	0	0	0
>SD_Shr-31506	0	0	0	0	0	0	0	0	0	0	0	0	0.000133926	0	0	0	0	0	0	0	0	0	0	0	0	0	0	0	0	0
>SD_Shr-31507	3.09328e-05	0	0	8.5415e-05	0	0	0	0	0	0	0	0	0	0	0	0	0	0	0	0	0	0	0	0	1.75973e-05	0	0	0	0	0
>SD_Shr-31508	3.09328e-05	0	0	0	0	0	0	0	0	0	0	0	0	0.000120801	0	0	0	0	0	0	0	0	0	0	1.75973e-05	0	0	0	0	0
>SD_Shr-31509	3.09328e-05	0	7.08562e-05	0	0	0	0	0	3.68906e-05	0	0	0	0	0	0	0	0	0	0	0	0	0	0	0	1.75973e-05	0	0	0	0	0
>SD_Shr-31510	0	0	0	0	0	0	0	0	0	0	0	0.000121854	0	0	0	0	0	0	0	0	0	0	0	0	0	0	0	0	0	0
>SD_Shr-31511	3.09328e-05	0	0	4.27075e-05	3.62068e-05	0	0	0	0	0	0	0	0	0	0	0	0	0	0	0	0	0	0	0	1.75973e-05	0	0	0	0	0
>SD_Shr-31512	0	4.51139e-05	0	0.000128122	0	0	0	0	0	0	0	0	0	0	0	0	0	0	0	0	0	0	0	0	0	0	0	0	0	0
>SD_Shr-31513	0	0.000135342	0	0	3.62068e-05	0	0	0	0	0	0	0	0	0	0	0	0	0	0	0	0	0	0	0	0	0	0	0	0	0
>SD_Shr-31514	0	0.000180456	0	0	0	0	0	0	0	0	0	0	0	0	0	0	0	0	0	0	0	0	0	0	0	0	0	0	0	0
>SD_Shr-31515	0	0.000135342	7.08562e-05	0	0	0	0	0	0	0	0	0	0	0	0	0	0	0	0	0	0	0	0	0	0	0	0	0	0	0
>SD_Shr-31516	0	0	0	0	0	0.000109637	5.85885e-05	0	0	0	0	0	0	0	0	0	0	0	0	0	0	0	0	0	1.75973e-05	0	0	0	0	0
>SD_Shr-31517	6.18657e-05	0	0	0	0	0	0	0	0	0	0	0	0	0	0	0	0	0	0	0	0	0	0	0	3.51945e-05	0	0	0	0	0
>SD_Shr-31518	0	0	0	0	0	0	0	0	0	0	0	0	0	0	0	2.8609e-05	6.67913e-05	0	0	0	0	0	0	0	0	0	0	0	0	0
>SD_Shr-31519	0	0	0	0	0	0	0	0	0	0	0	0	0	0	0	0	4.45276e-05	3.00616e-05	0	0	8.15727e-05	0	0	0	0	0	0	0	0	0
>SD_Shr-31520	0	0	0	0	0	0	0	0	0	0	0	0	0	0	0	0	0	3.00616e-05	0	0	0.000163145	0	0	0	0	0	0	2.13124e-05	0	0
>SD_Shr-31521	0	0	0	0	0	0	0	0	0	0	0	0	0	0	0	0	0	9.01849e-05	0	0	0	0	0	0	0	0	0	2.13124e-05	0	0
>SD_Shr-31522	0	0	0	0	0	0	0	0	0	0	0	0	0	0	0	0	0	0	0	0	0	0	0.000100939	0	0	3.45399e-05	0	2.13124e-05	0	0.000104833
>SD_Shr-31523	0	0	0	0	0	0	0	0	0	0	0	0	0	0	0	0	2.22638e-05	0	0	0	0	0	0	0	1.75973e-05	6.90799e-05	0	0	0	0
>SD_Shr-31525	6.18657e-05	0	0	0	0	0	0	0	0	0	0	0	0	0	0	0	0	0	0	0	0	0	0	0	3.51945e-05	0	0	0	0	0
>SD_Shr-31526	6.18657e-05	0	0	0	0	0	0	0	0	0	0	0	0	0	0	0	0	0	0	0	0	0	0	0	3.51945e-05	0	0	0	0	0
>SD_Shr-31527	3.09328e-05	0	0	0	0	0	5.85885e-05	0	0	0	0	0	0	0	0	0	0	0	0	0	0	0	0	0	3.51945e-05	0	0	0	0	0
>SD_Shr-31529	6.18657e-05	0	0	0	0	0	0	0	0	0	0	0	0	0	0	0	0	0	0	0	0	0	0	0	3.51945e-05	0	0	0	0	0
>SD_Shr-31530	3.09328e-05	0	0	0	7.24137e-05	0	0	0	0	0	0	0	0	0	0	0	0	0	0	0	0	0	0	0	1.75973e-05	0	0	0	0	0
>SD_Shr-31531	0	0.000180456	0	0	0	0	0	0	0	0	0	0	0	0	0	0	0	0	0	0	0	0	0	0	0	0	0	0	0	0
>SD_Shr-31532	3.09328e-05	0	0	0	0	0.000109637	0	0	0	0	0	0	0	0	0	0	0	0	0	0	0	0	0	0	1.75973e-05	0	0	0	0	0
>SD_Shr-31533	3.09328e-05	4.51139e-05	0	0	0	0	0	0	0	4.92582e-05	0	0	0	0	0	0	0	0	0	0	0	0	0	0	1.75973e-05	0	0	0	0	0
>SD_Shr-31534	0	9.02279e-05	0	0	0	0	0	8.59875e-05	0	0	0	0	0	0	0	0	0	0	0	0	0	0	0	0	0	0	0	0	0	0
>SD_Shr-31535	0	9.02279e-05	0	0	0	0	0	0	3.68906e-05	0	0	0	0	6.04005e-05	0	0	0	0	0	0	0	0	0	0	0	0	0	0	0	0
>SD_Shr-31536	6.18657e-05	0	0	0	0	0	0	0	0	0	0	0	0	0	0	0	0	0	0	0	0	0	0	0	3.51945e-05	0	0	0	0	0
>SD_Shr-31537	3.09328e-05	0	0	4.27075e-05	3.62068e-05	0	0	0	0	0	0	0	0	0	0	0	0	0	0	0	0	0	0	0	1.75973e-05	0	0	0	0	0
>SD_Shr-31538	0	0	0	0	0	0	0	0	0	0	0	0	0.000133926	0	0	0	0	0	0	0	0	0	0	0	0	0	0	0	0	0
>SD_Shr-31539	0	0	0	0	0	0	5.85885e-05	0	0	0	7.66154e-05	3.04635e-05	0	0	0	0	0	0	0	0	0	0	0	0	1.75973e-05	0	0	0	0	0
>SD_Shr-31540	0	0	0	0	0	0	0	0	0	0	0	0	0	0	0	0	0	0	0	0	0	0	0	0	0	0.00010362	0	2.13124e-05	0	0
>SD_Shr-31541	6.18657e-05	0	0	0	0	0	0	0	0	0	0	0	0	0	0	0	0	0	0	0	0	0	0	0	3.51945e-05	0	0	0	0	0
>SD_Shr-31542	6.18657e-05	0	0	0	0	0	0	0	0	0	0	0	0	0	0	0	0	0	0	0	0	0	0	0	3.51945e-05	0	0	0	0	0
>SD_Shr-31543	0	0	0	0	7.24137e-05	5.48183e-05	0	4.29937e-05	0	0	0	0	0	0	0	0	0	0	0	0	0	0	0	0	0	0	0	0	0	0
>SD_Shr-31544	0	0	0.000141712	0	0	0	0	4.29937e-05	3.68906e-05	0	0	0	0	0	0	0	0	0	0	0	0	0	0	0	0	0	0	0	0	0
>SD_Shr-31545	0	0	0	0	3.62068e-05	0	0	4.29937e-05	0	4.92582e-05	0	0	0	6.04005e-05	0	0	0	0	0	0	0	0	0	0	0	0	0	0	0	0
>SD_Shr-31546	0	0	7.08562e-05	0	0	0.000109637	0	0	0	0	0	3.04635e-05	0	0	0	0	0	0	0	0	0	0	0	0	0	0	0	0	0	0
>SD_Shr-31547	3.09328e-05	0	0	4.27075e-05	0	0	0	0	0	0	7.66154e-05	0	0	0	0	0	0	0	0	0	0	0	0	0	1.75973e-05	0	0	0	0	0
>SD_Shr-31548	0	0	0	0	3.62068e-05	0	0	0	3.68906e-05	0	7.66154e-05	3.04635e-05	0	0	0	0	0	0	0	0	0	0	0	0	0	0	0	0	0	0
>SD_Shr-31549	0	0	0	0	0	0	0	0	0	0	0	0	0.000133926	0	0	0	0	0	0	0	0	0	0	0	0	0	0	0	0	0
>SD_Shr-31550	0	0	0	0	0	0	0	0	0	0	0	0	0	0	0	0	0	0	0	0	0	0	0	0	0	0.00013816	0	0	0	0
>SD_Shr-31551	0	0	0	0	0	0	0	0	0	0	0	0	0.000133926	0	0	0	0	0	0	0	0	0	0	0	0	0	0	0	0	0
>SD_Shr-31552	0	0	0	0	0	0	0	4.29937e-05	0	0	0	9.13904e-05	0	0	0	0	0	0	0	0	0	0	0	0	0	0	0	0	0	0
>SD_Shr-31553	0	0	0	0	0	0	0	0	0	0	0	0	0	0	0	0	0	0	0	0	0	0	0	0	0	0	0	8.52497e-05	0	0
>SD_Shr-31554	0	0	0	0	0	0	0	0	0	0	0	0	0	0	0	0	0	0	0	0	0	0	0	0	0	0	0	0	0	0.000419331
>SD_Shr-31555	3.09328e-05	0	7.08562e-05	0	0	0	0	0	0	0	7.66154e-05	0	0	0	0	0	0	0	0	0	0	0	0	0	1.75973e-05	0	0	0	0	0
>SD_Shr-31556	0	0	0	0	0	0	0	0	0	0	0	0	0	0	0	0	0	0	3.31433e-05	0	0	0	0.000100939	0	1.75973e-05	0	0	0	0	0.000104833
>SD_Shr-31557	3.09328e-05	0	0	0	0	0	0	0	0	4.92582e-05	0	0	3.34816e-05	0	0	0	0	0	0	0	0	0	0	0	1.75973e-05	0	0	0	0	0
>SD_Shr-31558	0	0	0	0	0	0	0	0	0	0	0	0	0	0	0	0	0	0	0	0	0	0.000161747	0.000100939	0	0	0	0	2.13124e-05	0	0
>SD_Shr-31559	0	0	0	0	0	0	0	0	0	0	0	0	0	0	0	0	0	0	0	0	8.15727e-05	0	0.000100939	0	0	0	0	4.26248e-05	0	0
>SD_Shr-31560	0	0	0	0	0	0	0	0	0	0	0	0	0	0	0	0	2.22638e-05	0	0	0	0	0	0	0	0	6.90799e-05	0	2.13124e-05	0	0
>SD_Shr-31561	0	0	0	0	0	0	0	0	0	0	0	0	0	0	0	0	0	0	0	0	0	0	0	0	1.75973e-05	3.45399e-05	0	0	0	0.000209666
>SD_Shr-31562	3.09328e-05	0	0.000141712	0	0	0	0	0	0	0	0	0	0	0	0	0	0	0	0	0	0	0	0	0	1.75973e-05	0	0	0	0	0
>SD_Shr-31563	0	0	0	0	0	0	0	0	0	4.92582e-05	0	6.09269e-05	3.34816e-05	0	0	0	0	0	0	0	0	0	0	0	0	0	0	0	0	0
>SD_Shr-31564	0	0	0	0	0	0	0	0	0	0	0	0	0	0	0	0	0	0	0	0	0	0	0.000100939	0	0	0	0	6.39373e-05	0	0
>SD_Shr-31565	0	0	0	0	0	0	0	0	0	0	0	0	0	0	3.70014e-05	0	0	0	0	0	0.000163145	8.08734e-05	0	0	0	0	0	0	0	0
>SD_Shr-31566	0	0	0	0	0	0	0	0	0	0	0	0	0	0	0	0	0	9.01849e-05	0	0	0	0	0	0	0	0	0	2.13124e-05	0	0
>SD_Shr-31567	0	0	0	0	0	0	0	0	0	0	0	0	0	0	0	5.72181e-05	0	3.00616e-05	0	0	0	0	0	0	0	0	0	2.13124e-05	0	0
>SD_Shr-31568	0	4.51139e-05	0	0	0	0	0	0	0	9.85163e-05	0	0	3.34816e-05	0	0	0	0	0	0	0	0	0	0	0	0	0	0	0	0	0
>SD_Shr-31569	3.09328e-05	0	7.08562e-05	4.27075e-05	0	0	0	0	0	0	0	0	0	0	0	0	0	0	0	0	0	0	0	0	1.75973e-05	0	0	0	0	0
>SD_Shr-31570	0	0	0	0	0	0	0	0	0	0	0	0	3.34816e-05	0	0	0	0	0	0	0	0	0	0	0	3.51945e-05	3.45399e-05	0	0	0	0
>SD_Shr-31571	0	4.51139e-05	0	0	0	0	5.85885e-05	0	0	0	0	0	0	6.04005e-05	0	0	0	0	0	0	0	0	0	0	1.75973e-05	0	0	0	0	0
>SD_Shr-31572	0	4.51139e-05	0	8.5415e-05	0	0	0	4.29937e-05	0	0	0	0	0	0	0	0	0	0	0	0	0	0	0	0	0	0	0	0	0	0
>SD_Shr-31573	0	9.02279e-05	0	0	0	0	0	4.29937e-05	3.68906e-05	0	0	0	0	0	0	0	0	0	0	0	0	0	0	0	0	0	0	0	0	0
>SD_Shr-31574	0	0.000135342	0	0	3.62068e-05	0	0	0	0	0	0	0	0	0	0	0	0	0	0	0	0	0	0	0	0	0	0	0	0	0
>SD_Shr-31575	0	0	0	0	0	0	0	0	0	0	0	9.13904e-05	0	6.04005e-05	0	0	0	0	0	0	0	0	0	0	0	0	0	0	0	0
>SD_Shr-31576	0	0	0	0	0	0	5.85885e-05	0	0	4.92582e-05	0	0	3.34816e-05	0	0	0	0	0	0	0	0	0	0	0	1.75973e-05	0	0	0	0	0
>SD_Shr-31577	0	0	0	4.27075e-05	0	0	5.85885e-05	4.29937e-05	0	0	0	0	0	0	0	0	0	0	0	0	0	0	0	0	1.75973e-05	0	0	0	0	0
>SD_Shr-31578	0	0	0	0	0	0	0	0	0	0	0	0	0	0	0	0	0	0	0	0	0	0	0.000201877	0	1.75973e-05	0	0	2.13124e-05	0	0
>SD_Shr-31579	0	0	0	0	0	0	0	0	0	0	0	0	0	0	0	0	0	0	0	0	0	0.000323494	0	0	0	0	0	0	0	0
>SD_Shr-31580	0	0	0	0	0	0	0	0	0	0	0	0	0	0	0	0	0	0	0	0	0	0	0	0	0	0	0	0	0	0.000419331
>SD_Shr-31581	3.09328e-05	0	0	0	0	0	0	0	3.68906e-05	0	0	0	3.34816e-05	0	0	0	0	0	0	0	0	0	0	0	1.75973e-05	0	0	0	0	0
>SD_Shr-31582	0	0	0	0	0	0	5.85885e-05	0	7.37811e-05	0	0	0	0	0	0	0	0	0	0	0	0	0	0	0	1.75973e-05	0	0	0	0	0
>SD_Shr-31583	0	0	0.000212568	0	0	5.48183e-05	0	0	0	0	0	0	0	0	0	0	0	0	0	0	0	0	0	0	0	0	0	0	0	0
>SD_Shr-31584	0	0	0	0	0	0	0	0	0	0	0	0	0	0	0	0	0	0	0	0	0	0	0	0	0	0	0	2.13124e-05	0.000112841	0.000209666
>SD_Shr-31585	0	0.000180456	0	0	0	0	0	0	0	0	0	0	0	0	0	0	0	0	0	0	0	0	0	0	0	0	0	0	0	0
>SD_Shr-31586	0	4.51139e-05	7.08562e-05	0	0	0	5.85885e-05	0	0	0	0	0	0	0	0	0	0	0	0	0	0	0	0	0	1.75973e-05	0	0	0	0	0
>SD_Shr-31587	0	0	0	0	0	0	0	0	0	4.92582e-05	0	3.04635e-05	6.69632e-05	0	0	0	0	0	0	0	0	0	0	0	0	0	0	0	0	0
>SD_Shr-31588	3.09328e-05	0	0	0	0	0	0	0	0	4.92582e-05	7.66154e-05	0	0	0	0	0	0	0	0	0	0	0	0	0	1.75973e-05	0	0	0	0	0
>SD_Shr-31589	0	0	0	0	0	0	0	0	0	0	0	0	0	0	0	0	0	0	0	0	8.15727e-05	0	0	0	0	0	0	6.39373e-05	0	0
>SD_Shr-31590	0	0	0	0	0	0	0	0	0	0	0	0	0	0	0	0	0	3.00616e-05	0	0	0	0.000161747	0	0	0	0	0	2.13124e-05	0	0
>SD_Shr-31591	3.09328e-05	9.02279e-05	0	0	0	0	0	0	0	0	0	0	0	0	0	0	0	0	0	0	0	0	0	0	1.75973e-05	0	0	0	0	0
>SD_Shr-31592	0	4.51139e-05	0.000141712	0	0	0	0	0	3.68906e-05	0	0	0	0	0	0	0	0	0	0	0	0	0	0	0	0	0	0	0	0	0
>SD_Shr-31593	3.09328e-05	0	0	0	3.62068e-05	0	0	0	0	0	0	0	0	0	0	0	0	0	0	0	0	8.08734e-05	0	0	1.75973e-05	0	0	0	0	0
>SD_Shr-31594	3.09328e-05	0	0	0	3.62068e-05	0	0	4.29937e-05	0	0	0	0	0	0	0	0	0	0	0	0	0	0	0	0	1.75973e-05	0	0	0	0	0
>SD_Shr-31595	3.09328e-05	0	0	0	3.62068e-05	0	0	0	0	0	7.66154e-05	0	0	0	0	0	0	0	0	0	0	0	0	0	1.75973e-05	0	0	0	0	0
>SD_Shr-31596	0	0	7.08562e-05	0	3.62068e-05	0	0	0	3.68906e-05	0	0	3.04635e-05	0	0	0	0	0	0	0	0	0	0	0	0	0	0	0	0	0	0
>SD_Shr-31597	3.09328e-05	0	0	0	3.62068e-05	0	0	0	0	0	7.66154e-05	0	0	0	0	0	0	0	0	0	0	0	0	0	1.75973e-05	0	0	0	0	0
>SD_Shr-31598	0	0	0	0	0	0	0	0	0	0	0	0	0	0	0	0	0	0	0	0	0	0	0.000100939	0	0	0	0	0	0	0.000314498
>SD_Shr-31599	3.09328e-05	0	7.08562e-05	0	0	0	0	0	0	0	0	0	3.34816e-05	0	0	0	0	0	0	0	0	0	0	0	1.75973e-05	0	0	0	0	0
>SD_Shr-31600	0	0	0	4.27075e-05	0	0	5.85885e-05	0	0	0	0	0	3.34816e-05	0	0	0	0	0	0	0	0	0	0	0	1.75973e-05	0	0	0	0	0
>SD_Shr-31601	0	0	0	0	0	0	0	0	0	0	0	0	0	0	0	0	0	0	0	0	0	0	0	0	0	0.00010362	0	2.13124e-05	0	0
>SD_Shr-31602	0	0	0	0	0	0	0	0	0	0	0	0	0	0	0	0	2.22638e-05	0	0	0	8.15727e-05	0	0	0	0	0	0	4.26248e-05	0	0
>SD_Shr-31603	3.09328e-05	0	0	0	0	0	0	0	0	4.92582e-05	0	0	0	6.04005e-05	0	0	0	0	0	0	0	0	0	0	1.75973e-05	0	0	0	0	0
>SD_Shr-31605	0	0	7.08562e-05	0	0	0	0	4.29937e-05	0	4.92582e-05	7.66154e-05	0	0	0	0	0	0	0	0	0	0	0	0	0	0	0	0	0	0	0
>SD_Shr-31606	0	0	0	0	0	0	0	0	0	0	0	0	0	0	0	0	0	0	0	0	0	0	0	0	1.75973e-05	0	0	6.39373e-05	0	0
>SD_Shr-31607	3.09328e-05	0	0	0	0	0	0	0	0	0	0	0	0	0.000120801	0	0	0	0	0	0	0	0	0	0	1.75973e-05	0	0	0	0	0
>SD_Shr-31608	0	0	0	0	0	0	0.000117177	0	0	0	0	0	0	0	0	0	0	0	0	0	0	0	0	0	3.51945e-05	0	0	0	0	0
>SD_Shr-31609	0	0	0	0	0	0	0	0	0	0	0	0	0	0	0	0	6.67913e-05	0	0	0	8.15727e-05	0	0	0	0	0	0	0	0	0
>SD_Shr-31610	0	0	0	0	0	0	0	0	0	0	0	0	0	0	0	2.8609e-05	4.45276e-05	0	0	0	8.15727e-05	0	0	0	0	0	0	0	0	0
>SD_Shr-31611	0	0	0	0	0	0	0	0	0	0	0	0	0.000133926	0	0	0	0	0	0	0	0	0	0	0	0	0	0	0	0	0
>SD_Shr-31612	0	0	0	0	3.62068e-05	0	0	4.29937e-05	0	0	0	0	6.69632e-05	0	0	0	0	0	0	0	0	0	0	0	0	0	0	0	0	0
>SD_Shr-31613	6.18657e-05	0	0	0	0	0	0	0	0	0	0	0	0	0	0	0	0	0	0	0	0	0	0	0	3.51945e-05	0	0	0	0	0
>SD_Shr-31614	3.09328e-05	0	7.08562e-05	0	0	0	0	0	3.68906e-05	0	0	0	0	0	0	0	0	0	0	0	0	0	0	0	1.75973e-05	0	0	0	0	0
>SD_Shr-31615	0	0	0	0	0	0	0	0	0	0	0	0	0	0	0	0	0	0	0	0	0	0	0	0	0	0.00013816	0	0	0	0
>SD_Shr-31616	3.09328e-05	0	0	8.5415e-05	0	0	0	0	0	0	0	0	0	0	0	0	0	0	0	0	0	0	0	0	1.75973e-05	0	0	0	0	0
>SD_Shr-31617	0	0	0	0	0	0	0	0	0	0	0	0	0	0	0	0	0	0	3.31433e-05	0	8.15727e-05	0.000161747	0	0	0	0	0	0	0	0
>SD_Shr-31618	3.09328e-05	0	7.08562e-05	0	0	0	0	0	0	4.92582e-05	0	0	0	0	0	0	0	0	0	0	0	0	0	0	1.75973e-05	0	0	0	0	0
>SD_Shr-31619	3.09328e-05	9.02279e-05	0	0	0	0	0	0	0	0	0	0	0	0	0	0	0	0	0	0	0	0	0	0	1.75973e-05	0	0	0	0	0
>SD_Shr-31620	6.18657e-05	0	0	0	0	0	0	0	0	0	0	0	0	0	0	0	0	0	0	0	0	0	0	0	3.51945e-05	0	0	0	0	0
>SD_Shr-31621	3.09328e-05	0	0	0	0	0	5.85885e-05	0	0	0	0	0	0	0	0	0	0	0	0	0	0	0	0	0	3.51945e-05	0	0	0	0	0
>SD_Shr-31622	0	0.000180456	0	0	0	0	0	0	0	0	0	0	0	0	0	0	0	0	0	0	0	0	0	0	0	0	0	0	0	0
>SD_Shr-31623	6.18657e-05	0	0	0	0	0	0	0	0	0	0	0	0	0	0	0	0	0	0	0	0	0	0	0	3.51945e-05	0	0	0	0	0
>SD_Shr-31624	0	0	0	0	0	0	0	0	0	0	0	0	0	0	0	0	0	0	0	0	0	0	0	0	3.51945e-05	6.90799e-05	0	0	0	0
>SD_Shr-31625	0	0	0	0	3.62068e-05	5.48183e-05	0	0	0	0	0	3.04635e-05	3.34816e-05	0	0	0	0	0	0	0	0	0	0	0	0	0	0	0	0	0
>SD_Shr-31626	6.18657e-05	0	0	0	0	0	0	0	0	0	0	0	0	0	0	0	0	0	0	0	0	0	0	0	3.51945e-05	0	0	0	0	0
>SD_Shr-31627	0	0	0	0	0	0	0	0	0	0	0	0	0	0	0	0	2.22638e-05	6.01233e-05	0	0	8.15727e-05	0	0	0	0	0	0	0	0	0
>SD_Shr-31628	3.09328e-05	0	0	0	0	0	0	0	0	0	7.66154e-05	3.04635e-05	0	0	0	0	0	0	0	0	0	0	0	0	1.75973e-05	0	0	0	0	0
>SD_Shr-31629	6.18657e-05	0	0	0	0	0	0	0	0	0	0	0	0	0	0	0	0	0	0	0	0	0	0	0	3.51945e-05	0	0	0	0	0
>SD_Shr-31630	6.18657e-05	0	0	0	0	0	0	0	0	0	0	0	0	0	0	0	0	0	0	0	0	0	0	0	3.51945e-05	0	0	0	0	0
>SD_Shr-31631	6.18657e-05	0	0	0	0	0	0	0	0	0	0	0	0	0	0	0	0	0	0	0	0	0	0	0	3.51945e-05	0	0	0	0	0
>SD_Shr-31632	0	4.51139e-05	0	0	0	0	0	4.29937e-05	3.68906e-05	0	7.66154e-05	0	0	0	0	0	0	0	0	0	0	0	0	0	0	0	0	0	0	0
>SD_Shr-31633	0	0	0	0	0	0	0.000117177	0	0	0	0	0	0	0	0	0	0	0	0	0	0	0	0	0	3.51945e-05	0	0	0	0	0
>SD_Shr-31634	0	0	0	0	0	0	5.85885e-05	4.29937e-05	0	4.92582e-05	0	0	0	0	0	0	0	0	0	0	0	0	0	0	1.75973e-05	0	0	0	0	0
>SD_Shr-31635	6.18657e-05	0	0	0	0	0	0	0	0	0	0	0	0	0	0	0	0	0	0	0	0	0	0	0	3.51945e-05	0	0	0	0	0
>SD_Shr-31636	3.09328e-05	0	7.08562e-05	0	0	0	0	0	0	0	0	0	3.34816e-05	0	0	0	0	0	0	0	0	0	0	0	1.75973e-05	0	0	0	0	0
>SD_Shr-31637	0	0	0	0	0	0	0	0	0	0	0	0	0	0	0	0	0	0	0	0	0	0	0.000403755	0	0	0	0	0	0	0
>SD_Shr-31638	0	0	0	0	0	0	0	0	0	0	0	0	0	0	0	0	0	3.00616e-05	0	0	0	0	0	0	0	0	0	6.39373e-05	0	0
>SD_Shr-31639	0	0	0	0	0	0	0	0	0	0	0	0	0	0	0	0	0	0.000120247	0	0	0	0	0	0	0	0	0	0	0	0
>SD_Shr-31640	6.18657e-05	0	0	0	0	0	0	0	0	0	0	0	0	0	0	0	0	0	0	0	0	0	0	0	3.51945e-05	0	0	0	0	0
>SD_Shr-31641	0	4.51139e-05	0	0	0	5.48183e-05	0	0	0	4.92582e-05	0	0	3.34816e-05	0	0	0	0	0	0	0	0	0	0	0	0	0	0	0	0	0
>SD_Shr-31642	3.09328e-05	0	7.08562e-05	0	0	0	0	0	0	0	0	0	0	6.04005e-05	0	0	0	0	0	0	0	0	0	0	1.75973e-05	0	0	0	0	0
>SD_Shr-31643	3.09328e-05	0	0	0	0	0	5.85885e-05	0	0	0	0	0	0	0	0	0	0	0	0	0	0	0	0	0	3.51945e-05	0	0	0	0	0
>SD_Shr-31644	6.18657e-05	0	0	0	0	0	0	0	0	0	0	0	0	0	0	0	0	0	0	0	0	0	0	0	3.51945e-05	0	0	0	0	0
>SD_Shr-31645	3.09328e-05	0	0	0	7.24137e-05	0	0	0	0	0	0	0	0	0	0	0	0	0	0	0	0	0	0	0	1.75973e-05	0	0	0	0	0
>SD_Shr-31646	3.09328e-05	0	0	0	0	0	0	0	0	0	0	0	3.34816e-05	6.04005e-05	0	0	0	0	0	0	0	0	0	0	1.75973e-05	0	0	0	0	0
>SD_Shr-31647	3.09328e-05	0	0	0	0	0	5.85885e-05	0	0	0	0	0	0	0	0	0	0	0	0	0	0	0	0	0	3.51945e-05	0	0	0	0	0
>SD_Shr-31648	3.09328e-05	0	0	0	0	0	5.85885e-05	0	0	0	0	0	0	0	0	0	0	0	0	0	0	0	0	0	3.51945e-05	0	0	0	0	0
>SD_Shr-31649	6.18657e-05	0	0	0	0	0	0	0	0	0	0	0	0	0	0	0	0	0	0	0	0	0	0	0	3.51945e-05	0	0	0	0	0
>SD_Shr-31650	0	9.02279e-05	0	0	0	0	0	0	7.37811e-05	0	0	0	0	0	0	0	0	0	0	0	0	0	0	0	0	0	0	0	0	0
>SD_Shr-31651	6.18657e-05	0	0	0	0	0	0	0	0	0	0	0	0	0	0	0	0	0	0	0	0	0	0	0	3.51945e-05	0	0	0	0	0
>SD_Shr-31652	3.09328e-05	0	0	0	0	0	5.85885e-05	0	0	0	0	0	0	0	0	0	0	0	0	0	0	0	0	0	3.51945e-05	0	0	0	0	0
>SD_Shr-31653	0	0	0	0	0	0	0.000117177	0	0	0	0	0	0	0	0	0	0	0	0	0	0	0	0	0	3.51945e-05	0	0	0	0	0
>SD_Shr-31654	3.09328e-05	9.02279e-05	0	0	0	0	0	0	0	0	0	0	0	0	0	0	0	0	0	0	0	0	0	0	1.75973e-05	0	0	0	0	0
>SD_Shr-31655	3.09328e-05	4.51139e-05	0	0	0	0	0	0	0	0	0	0	3.34816e-05	0	0	0	0	0	0	0	0	0	0	0	1.75973e-05	0	0	0	0	0
>SD_Shr-31656	0	0	0	0	0	0	0	0	0	0	0	0	0	0	0	0	0	0	0	0	0	0	0.000100939	0	0	6.90799e-05	0	0	0.000112841	0
>SD_Shr-31657	6.18657e-05	0	0	0	0	0	0	0	0	0	0	0	0	0	0	0	0	0	0	0	0	0	0	0	3.51945e-05	0	0	0	0	0
>SD_Shr-31658	0	4.51139e-05	0	0	3.62068e-05	0	0	4.29937e-05	0	0	7.66154e-05	0	0	0	0	0	0	0	0	0	0	0	0	0	0	0	0	0	0	0
>SD_Shr-31659	6.18657e-05	0	0	0	0	0	0	0	0	0	0	0	0	0	0	0	0	0	0	0	0	0	0	0	3.51945e-05	0	0	0	0	0
>SD_Shr-31660	6.18657e-05	0	0	0	0	0	0	0	0	0	0	0	0	0	0	0	0	0	0	0	0	0	0	0	3.51945e-05	0	0	0	0	0
>SD_Shr-31661	3.09328e-05	0	0	0	0	0	5.85885e-05	0	0	0	0	0	0	0	0	0	0	0	0	0	0	0	0	0	3.51945e-05	0	0	0	0	0
>SD_Shr-31662	3.09328e-05	0	0	0	3.62068e-05	0	0	0	0	0	0	3.04635e-05	0	0	0	0	0	0	0	0	0	0	0	0	1.75973e-05	0	0	0	0	0
>SD_Shr-31663	0	4.51139e-05	0	0	0	0	0	4.29937e-05	0	0	7.66154e-05	3.04635e-05	0	0	0	0	0	0	0	0	0	0	0	0	0	0	0	0	0	0
>SD_Shr-31664	0	4.51139e-05	0	0	3.62068e-05	0	5.85885e-05	0	0	0	0	0	0	0	0	0	0	0	0	0	0	0	0	0	1.75973e-05	0	0	0	0	0
>SD_Shr-31665	0	0	0	0	0	0	0	0	0	0	0	0	0	0	0	0	0	0	0	0	0	0	0	0	0	0	0	8.52497e-05	0	0
>SD_Shr-31666	6.18657e-05	0	0	0	0	0	0	0	0	0	0	0	0	0	0	0	0	0	0	0	0	0	0	0	3.51945e-05	0	0	0	0	0
>SD_Shr-31667	6.18657e-05	0	0	0	0	0	0	0	0	0	0	0	0	0	0	0	0	0	0	0	0	0	0	0	3.51945e-05	0	0	0	0	0
>SD_Shr-31668	0	0	0	0	0	0	0	0	0	0	0	0	0	0	0	0	2.22638e-05	0	0	0	0	0	0.000302816	0	0	0	0	0	0	0
>SD_Shr-31669	0	0	0	0	0	0	0	0	0	0	0	0	0	0	0	0	0	0	0	0	0	0	0	0	5.27918e-05	0	0	2.13124e-05	0	0
>SD_Shr-31670	3.09328e-05	0	0	0	0	5.48183e-05	0	0	0	0	0	3.04635e-05	0	0	0	0	0	0	0	0	0	0	0	0	1.75973e-05	0	0	0	0	0
>SD_Shr-31671	0	0	0	0	0	0	5.85885e-05	0	0	0	7.66154e-05	0	3.34816e-05	0	0	0	0	0	0	0	0	0	0	0	1.75973e-05	0	0	0	0	0
>SD_Shr-31672	0	0	0	0	0	0	0	0	0	0	0	0	0	0	0	0	0	3.00616e-05	0	0	8.15727e-05	0	0	0	3.51945e-05	0	0	0	0	0
>SD_Shr-31673	0	0	0	0	0	0	0	0	0	0	0	0	0	0	0	0	0	0	3.31433e-05	0	8.15727e-05	0	0	0	0	3.45399e-05	0	2.13124e-05	0	0
>SD_Shr-31674	0	0	0	0	0.000144827	0	0	0	0	0	0	0	0	0	0	0	0	0	0	0	0	0	0	0	0	0	0	0	0	0
>SD_Shr-31675	6.18657e-05	0	0	0	0	0	0	0	0	0	0	0	0	0	0	0	0	0	0	0	0	0	0	0	3.51945e-05	0	0	0	0	0
>SD_Shr-31676	0	0	0	0	0	0	0	0	0	0	0	0	0.000133926	0	0	0	0	0	0	0	0	0	0	0	0	0	0	0	0	0
>SD_Shr-31677	0	0	0	0	0	0	0.000117177	0	0	0	0	0	0	0	0	0	0	0	0	0	0	0	0	0	3.51945e-05	0	0	0	0	0
>SD_Shr-31678	0	0	0	0	0	0	0	0	0	0	0	0	0	0	0	0	6.67913e-05	0	3.31433e-05	0	0	0	0	0	0	0	0	0	0	0
>SD_Shr-31679	0	0	0	0	0	0	0	0	0	0	0	0	0	0	0.000111004	0	0	3.00616e-05	0	0	0	0	0	0	0	0	0	0	0	0
>SD_Shr-31680	0	0	0.000141712	0	3.62068e-05	0	0	0	0	0	0	0	3.34816e-05	0	0	0	0	0	0	0	0	0	0	0	0	0	0	0	0	0
>SD_Shr-31681	0	0	0	0	0	0	0	0	0	9.85163e-05	0	0	6.69632e-05	0	0	0	0	0	0	0	0	0	0	0	0	0	0	0	0	0
>SD_Shr-31682	0	0	0	0	0	0	0.000117177	0	0	0	0	0	0	0	0	0	0	0	0	0	0	0	0	0	3.51945e-05	0	0	0	0	0
>SD_Shr-31683	0	0	0	0	0	0	0.000117177	0	0	0	0	0	0	0	0	0	0	0	0	0	0	0	0	0	3.51945e-05	0	0	0	0	0
>SD_Shr-31684	0	0	0	0	0	0	0.000117177	0	0	0	0	0	0	0	0	0	0	0	0	0	0	0	0	0	3.51945e-05	0	0	0	0	0
>SD_Shr-31685	0	0	0.000141712	0	0	0	0	0	0	0	0	0	0	0.000120801	0	0	0	0	0	0	0	0	0	0	0	0	0	0	0	0
>SD_Shr-31686	0	0	0	0	0	0	0	0	0	0	0	0	0	0	0	0	0	0	9.94299e-05	0	0	0	0	0	0	0	0	2.13124e-05	0	0
>SD_Shr-31687	0	0	7.08562e-05	0	0	0	0	0	3.68906e-05	4.92582e-05	0	3.04635e-05	0	0	0	0	0	0	0	0	0	0	0	0	0	0	0	0	0	0
>SD_Shr-31688	0	0	0	0	0	0	0.000117177	0	0	0	0	0	0	0	0	0	0	0	0	0	0	0	0	0	3.51945e-05	0	0	0	0	0
>SD_Shr-31689	0	4.51139e-05	0	0	0	0	0	0	3.68906e-05	0	0	6.09269e-05	0	0	0	0	0	0	0	0	0	0	0	0	0	0	0	0	0	0
>SD_Shr-31690	3.09328e-05	0	0	0	3.62068e-05	0	0	0	0	0	7.66154e-05	0	0	0	0	0	0	0	0	0	0	0	0	0	1.75973e-05	0	0	0	0	0
>SD_Shr-31691	0	0	0	0	0	5.48183e-05	0	0.000128981	0	0	0	0	0	0	0	0	0	0	0	0	0	0	0	0	0	0	0	0	0	0
>SD_Shr-31692	0	0	7.08562e-05	0	0	0	5.85885e-05	0	0	0	0	0	3.34816e-05	0	0	0	0	0	0	0	0	0	0	0	1.75973e-05	0	0	0	0	0
>SD_Shr-31693	0	0	0	0	0	0	0	0	0	0	0	0	0	0	0	2.8609e-05	0	9.01849e-05	0	0	0	0	0	0	0	0	0	0	0	0
>SD_Shr-31694	3.09328e-05	0	0	4.27075e-05	0	0	0	0	0	4.92582e-05	0	0	0	0	0	0	0	0	0	0	0	0	0	0	1.75973e-05	0	0	0	0	0
>SD_Shr-31695	6.18657e-05	0	0	0	0	0	0	0	0	0	0	0	0	0	0	0	0	0	0	0	0	0	0	0	3.51945e-05	0	0	0	0	0
>SD_Shr-31696	3.09328e-05	0	0	0	0	0	5.85885e-05	0	0	0	0	0	0	0	0	0	0	0	0	0	0	0	0	0	3.51945e-05	0	0	0	0	0
>SD_Shr-31697	3.09328e-05	0	0	4.27075e-05	0	0	0	0	0	4.92582e-05	0	0	0	0	0	0	0	0	0	0	0	0	0	0	1.75973e-05	0	0	0	0	0
>SD_Shr-31698	3.09328e-05	0	0	0	0	0	5.85885e-05	0	0	0	0	0	0	0	0	0	0	0	0	0	0	0	0	0	3.51945e-05	0	0	0	0	0
>SD_Shr-31699	6.18657e-05	0	0	0	0	0	0	0	0	0	0	0	0	0	0	0	0	0	0	0	0	0	0	0	3.51945e-05	0	0	0	0	0
>SD_Shr-31701	6.18657e-05	0	0	0	0	0	0	0	0	0	0	0	0	0	0	0	0	0	0	0	0	0	0	0	3.51945e-05	0	0	0	0	0
>SD_Shr-31702	0	0	0	0	0	0	0	0	0.000110672	0	0	0	0	6.04005e-05	0	0	0	0	0	0	0	0	0	0	0	0	0	0	0	0
>SD_Shr-31703	6.18657e-05	0	0	0	0	0	0	0	0	0	0	0	0	0	0	0	0	0	0	0	0	0	0	0	3.51945e-05	0	0	0	0	0
>SD_Shr-31704	0	0	0	0	0	0	5.85885e-05	0	0	0	0	0	6.69632e-05	0	0	0	0	0	0	0	0	0	0	0	1.75973e-05	0	0	0	0	0
>SD_Shr-31705	0	0.000180456	0	0	0	0	0	0	0	0	0	0	0	0	0	0	0	0	0	0	0	0	0	0	0	0	0	0	0	0
>SD_Shr-31706	0	0	0	0	0	0	0	0	0	0	0	0	0.000133926	0	0	0	0	0	0	0	0	0	0	0	0	0	0	0	0	0
>SD_Shr-31707	3.09328e-05	0	0	0	0	0	0	0	0	4.92582e-05	0	0	3.34816e-05	0	0	0	0	0	0	0	0	0	0	0	1.75973e-05	0	0	0	0	0
>SD_Shr-31708	0	0	0	0	0	0	0	0	0	0	0	0	0	0	0	8.58271e-05	2.22638e-05	0	0	0	0	0	0	0	0	0	0	0	0	0
>SD_Shr-31709	0	0	0	0	0	0	0.000117177	0	0	0	0	0	0	0	0	0	0	0	0	0	0	0	0	0	3.51945e-05	0	0	0	0	0
>SD_Shr-31710	3.09328e-05	0	0	0	0	0	0	0	3.68906e-05	0	0	3.04635e-05	0	0	0	0	0	0	0	0	0	0	0	0	1.75973e-05	0	0	0	0	0
>SD_Shr-31711	6.18657e-05	0	0	0	0	0	0	0	0	0	0	0	0	0	0	0	0	0	0	0	0	0	0	0	3.51945e-05	0	0	0	0	0
>SD_Shr-31712	0	0	7.08562e-05	0	0	0	5.85885e-05	0	0	0	0	3.04635e-05	0	0	0	0	0	0	0	0	0	0	0	0	1.75973e-05	0	0	0	0	0
>SD_Shr-31713	0	4.51139e-05	7.08562e-05	0	0	0	0	0	0	0	0.000153231	0	0	0	0	0	0	0	0	0	0	0	0	0	0	0	0	0	0	0
>SD_Shr-31714	0	0	0	0	0	0	0.000117177	0	0	0	0	0	0	0	0	0	0	0	0	0	0	0	0	0	3.51945e-05	0	0	0	0	0
>SD_Shr-31715	0	4.51139e-05	0	0	0	0	5.85885e-05	0	3.68906e-05	0	0	0	0	0	0	0	0	0	0	0	0	0	0	0	1.75973e-05	0	0	0	0	0
>SD_Shr-31716	3.09328e-05	4.51139e-05	0	0	0	0	0	0	3.68906e-05	0	0	0	0	0	0	0	0	0	0	0	0	0	0	0	1.75973e-05	0	0	0	0	0
>SD_Shr-31717	0	0	0	0	0	0	0	0	0	0	0	0	0	0	3.70014e-05	0	0	0	3.31433e-05	0	0	0	0	0	0	3.45399e-05	0	0	0.000112841	0
>SD_Shr-31718	6.18657e-05	0	0	0	0	0	0	0	0	0	0	0	0	0	0	0	0	0	0	0	0	0	0	0	3.51945e-05	0	0	0	0	0
>SD_Shr-31719	0	0	0	0	0	0	0.000117177	0	0	0	0	0	0	0	0	0	0	0	0	0	0	0	0	0	3.51945e-05	0	0	0	0	0
>SD_Shr-31720	0	0	0	0	0	0	0.000117177	0	0	0	0	0	0	0	0	0	0	0	0	0	0	0	0	0	3.51945e-05	0	0	0	0	0
>SD_Shr-31721	6.18657e-05	0	0	0	0	0	0	0	0	0	0	0	0	0	0	0	0	0	0	0	0	0	0	0	3.51945e-05	0	0	0	0	0
>SD_Shr-31722	0	0	0	0	0	0	0	0	0	0	0	0	0	0	0	0	0	0	0	0	0	0	0	0	0	0	0	0	0	0.000419331
>SD_Shr-31723	3.09328e-05	0	0	0	0	0	0	0	3.68906e-05	0	0	3.04635e-05	0	0	0	0	0	0	0	0	0	0	0	0	1.75973e-05	0	0	0	0	0
>SD_Shr-31725	0	0	0	0	0	0	0	0	0	0	0	0	0	0	0	0	8.90551e-05	0	0	0	0	0	0	0	0	0	0	0	0	0
>SD_Shr-31726	0	0	0	0	0	0	0	0	0	0	0	0	0	0	3.70014e-05	0	0	0	0	0	0.000163145	0	0	0	0	3.45399e-05	0	0	0	0
>SD_Shr-31727	0	0	0	0	0	0	0	0	0	0	0	0	0	0	0	0	0	0	0	0	0	0	0	0	0	0	0	0	0	0.000419331
>SD_Shr-31728	3.09328e-05	0	0	0	0	0	0	0	3.68906e-05	0	0	0	0	6.04005e-05	0	0	0	0	0	0	0	0	0	0	1.75973e-05	0	0	0	0	0
>SD_Shr-31729	0	0	0	0	0	0	5.85885e-05	0	0	0	0	0	6.69632e-05	0	0	0	0	0	0	0	0	0	0	0	1.75973e-05	0	0	0	0	0
>SD_Shr-31731	0	4.51139e-05	0	0	3.62068e-05	0	0	0	0	0	7.66154e-05	0	3.34816e-05	0	0	0	0	0	0	0	0	0	0	0	0	0	0	0	0	0
>SD_Shr-31732	0	9.02279e-05	0	0	0	0	5.85885e-05	0	0	0	0	0	0	0	0	0	0	0	0	0	0	0	0	0	1.75973e-05	0	0	0	0	0
>SD_Shr-31733	0	0	0	0	0	0	0	0	0	0	0	0	0	0	0.000111004	0	0	0	3.31433e-05	0	0	0	0	0	0	0	0	0	0	0
>SD_Shr-31734	0	0	0	0	0	0	0	0	0	0	0	0	0	0	0	0	2.22638e-05	0	0	0	0	0	0.000100939	9.12159e-05	0	0	0	2.13124e-05	0	0
>SD_Shr-31735	6.18657e-05	0	0	0	0	0	0	0	0	0	0	0	0	0	0	0	0	0	0	0	0	0	0	0	3.51945e-05	0	0	0	0	0
>SD_Shr-31736	6.18657e-05	0	0	0	0	0	0	0	0	0	0	0	0	0	0	0	0	0	0	0	0	0	0	0	3.51945e-05	0	0	0	0	0
>SD_Shr-31737	6.18657e-05	0	0	0	0	0	0	0	0	0	0	0	0	0	0	0	0	0	0	0	0	0	0	0	3.51945e-05	0	0	0	0	0
>SD_Shr-31738	0	0	7.08562e-05	0	0	0.000109637	0	0	0	0	0	3.04635e-05	0	0	0	0	0	0	0	0	0	0	0	0	0	0	0	0	0	0
>SD_Shr-31739	3.09328e-05	0	0	0	0	0	0	4.29937e-05	0	0	0	0	3.34816e-05	0	0	0	0	0	0	0	0	0	0	0	1.75973e-05	0	0	0	0	0
>SD_Shr-31740	0	0	0	0	0	0	0	0	0	0	0	0	0	0	3.70014e-05	0	0	3.00616e-05	0	0	8.15727e-05	0	0	0	0	3.45399e-05	0	0	0	0
>SD_Shr-31741	3.09328e-05	0	7.08562e-05	0	0	0	0	0	0	0	7.66154e-05	0	0	0	0	0	0	0	0	0	0	0	0	0	1.75973e-05	0	0	0	0	0
>SD_Shr-31742	3.09328e-05	4.51139e-05	0	0	3.62068e-05	0	0	0	0	0	0	0	0	0	0	0	0	0	0	0	0	0	0	0	1.75973e-05	0	0	0	0	0
>SD_Shr-31743	6.18657e-05	0	0	0	0	0	0	0	0	0	0	0	0	0	0	0	0	0	0	0	0	0	0	0	3.51945e-05	0	0	0	0	0
>SD_Shr-31744	3.09328e-05	0	7.08562e-05	0	0	0	0	0	0	0	0	0	0	6.04005e-05	0	0	0	0	0	0	0	0	0	0	1.75973e-05	0	0	0	0	0
>SD_Shr-31745	3.09328e-05	9.02279e-05	0	0	0	0	0	0	0	0	0	0	0	0	0	0	0	0	0	0	0	0	0	0	1.75973e-05	0	0	0	0	0
>SD_Shr-31746	3.09328e-05	0	0	0	0	0	5.85885e-05	0	0	0	0	0	0	0	0	0	0	0	0	0	0	0	0	0	3.51945e-05	0	0	0	0	0
>SD_Shr-31747	6.18657e-05	0	0	0	0	0	0	0	0	0	0	0	0	0	0	0	0	0	0	0	0	0	0	0	3.51945e-05	0	0	0	0	0
>SD_Shr-31748	6.18657e-05	0	0	0	0	0	0	0	0	0	0	0	0	0	0	0	0	0	0	0	0	0	0	0	3.51945e-05	0	0	0	0	0
>SD_Shr-31749	0	0	7.08562e-05	0	0	0	5.85885e-05	0	0	0	0	0	0	6.04005e-05	0	0	0	0	0	0	0	0	0	0	1.75973e-05	0	0	0	0	0
>SD_Shr-31750	6.18657e-05	0	0	0	0	0	0	0	0	0	0	0	0	0	0	0	0	0	0	0	0	0	0	0	3.51945e-05	0	0	0	0	0
>SD_Shr-31751	0	4.51139e-05	0	0	0	0	0	0	0	0	7.66154e-05	0	6.69632e-05	0	0	0	0	0	0	0	0	0	0	0	0	0	0	0	0	0
>SD_Shr-31752	0	0	0	0	0	0	0	0	0	0	0	0	0	0	0	0	0	6.01233e-05	6.62866e-05	0	0	0	0	0	0	0	0	0	0	0
>SD_Shr-31753	0	0	0	0	0	0	0	0	0	0.000147775	0	3.04635e-05	0	0	0	0	0	0	0	0	0	0	0	0	0	0	0	0	0	0
>SD_Shr-31754	0	0	0	0	0	0	0	0	0	4.92582e-05	0	9.13904e-05	0	0	0	0	0	0	0	0	0	0	0	0	0	0	0	0	0	0
>SD_Shr-31755	0	0	0	0	0	0	0	0	0	0	0	0	0	0	0	0	0	0	3.31433e-05	0	0	0	0	9.12159e-05	0	3.45399e-05	0	0	0.000112841	0
>SD_Shr-31756	0	0	0	0	0	0	0	0	0	0	0	0	0	0	0	0	0	0	0	0	0.000163145	0	0	0	0	3.45399e-05	0	2.13124e-05	0	0
>SD_Shr-31757	0	0	0	0	0	0	0	0	0	0	0	0	0	0	0	0	0	0	3.31433e-05	0	0.000163145	0	0	9.12159e-05	0	0	0	0	0	0
>SD_Shr-31758	3.09328e-05	0	0	4.27075e-05	3.62068e-05	0	0	0	0	0	0	0	0	0	0	0	0	0	0	0	0	0	0	0	1.75973e-05	0	0	0	0	0
>SD_Shr-31759	6.18657e-05	0	0	0	0	0	0	0	0	0	0	0	0	0	0	0	0	0	0	0	0	0	0	0	3.51945e-05	0	0	0	0	0
>SD_Shr-31760	3.09328e-05	4.51139e-05	0	0	0	0	0	0	3.68906e-05	0	0	0	0	0	0	0	0	0	0	0	0	0	0	0	1.75973e-05	0	0	0	0	0
>SD_Shr-31761	3.09328e-05	0	0	0	0	0	0	0	0	0	0	0	6.69632e-05	0	0	0	0	0	0	0	0	0	0	0	1.75973e-05	0	0	0	0	0
>SD_Shr-31762	3.09328e-05	0	0	0	0	0	0	0	3.68906e-05	0	0	0	3.34816e-05	0	0	0	0	0	0	0	0	0	0	0	1.75973e-05	0	0	0	0	0
>SD_Shr-31763	6.18657e-05	0	0	0	0	0	0	0	0	0	0	0	0	0	0	0	0	0	0	0	0	0	0	0	3.51945e-05	0	0	0	0	0
>SD_Shr-31764	3.09328e-05	0	0	0	0	0	5.85885e-05	0	0	0	0	0	0	0	0	0	0	0	0	0	0	0	0	0	3.51945e-05	0	0	0	0	0
>SD_Shr-31765	0	4.51139e-05	7.08562e-05	0	3.62068e-05	0	0	4.29937e-05	0	0	0	0	0	0	0	0	0	0	0	0	0	0	0	0	0	0	0	0	0	0
>SD_Shr-31766	3.09328e-05	0	0	0	3.62068e-05	0	0	0	0	0	0	0	3.34816e-05	0	0	0	0	0	0	0	0	0	0	0	1.75973e-05	0	0	0	0	0
>SD_Shr-31767	0	0	0	0	0	0	0	0	0	0	0	0	0	0	0	0	6.67913e-05	0	0	0	0	0	0	0	0	0	0.000103939	0	0	0
>SD_Shr-31768	0	0	7.08562e-05	0	0	0	5.85885e-05	0	0	0	0	0	3.34816e-05	0	0	0	0	0	0	0	0	0	0	0	1.75973e-05	0	0	0	0	0
>SD_Shr-31769	0	0	0	0	0	0	0.000117177	0	0	0	0	0	0	0	0	0	0	0	0	0	0	0	0	0	3.51945e-05	0	0	0	0	0
>SD_Shr-31770	6.18657e-05	0	0	0	0	0	0	0	0	0	0	0	0	0	0	0	0	0	0	0	0	0	0	0	3.51945e-05	0	0	0	0	0
>SD_Shr-31771	6.18657e-05	0	0	0	0	0	0	0	0	0	0	0	0	0	0	0	0	0	0	0	0	0	0	0	3.51945e-05	0	0	0	0	0
>SD_Shr-31772	6.18657e-05	0	0	0	0	0	0	0	0	0	0	0	0	0	0	0	0	0	0	0	0	0	0	0	3.51945e-05	0	0	0	0	0
>SD_Shr-31773	3.09328e-05	4.51139e-05	0	0	0	0	0	0	0	0	0	0	0	0	0	0	0	0	0	0	0	0	0	0	1.75973e-05	3.45399e-05	0	0	0	0
>SD_Shr-31774	3.09328e-05	0	0	0	0	0	5.85885e-05	0	0	0	0	0	0	0	0	0	0	0	0	0	0	0	0	0	3.51945e-05	0	0	0	0	0
>SD_Shr-31776	3.09328e-05	4.51139e-05	0	0	0	0	0	0	0	0	0	0	0	6.04005e-05	0	0	0	0	0	0	0	0	0	0	1.75973e-05	0	0	0	0	0
>SD_Shr-31777	3.09328e-05	0	0	0	0	0	0	0	0	0	0	0	0	0.000120801	0	0	0	0	0	0	0	0	0	0	1.75973e-05	0	0	0	0	0
>SD_Shr-31778	3.09328e-05	0	7.08562e-05	0	0	0	0	0	0	0	0	0	3.34816e-05	0	0	0	0	0	0	0	0	0	0	0	1.75973e-05	0	0	0	0	0
>SD_Shr-31779	6.18657e-05	0	0	0	0	0	0	0	0	0	0	0	0	0	0	0	0	0	0	0	0	0	0	0	3.51945e-05	0	0	0	0	0
>SD_Shr-31780	0	0	0	0	0	0	0	0	0	0	0	0	0	0	0	0	8.90551e-05	0	0	0	0	0	0	0	0	0	0	0	0	0
>SD_Shr-31781	6.18657e-05	0	0	0	0	0	0	0	0	0	0	0	0	0	0	0	0	0	0	0	0	0	0	0	3.51945e-05	0	0	0	0	0
>SD_Shr-31782	6.18657e-05	0	0	0	0	0	0	0	0	0	0	0	0	0	0	0	0	0	0	0	0	0	0	0	3.51945e-05	0	0	0	0	0
>SD_Shr-31783	3.09328e-05	0	0	0	0	5.48183e-05	0	0	0	0	0	3.04635e-05	0	0	0	0	0	0	0	0	0	0	0	0	1.75973e-05	0	0	0	0	0
>SD_Shr-31784	6.18657e-05	0	0	0	0	0	0	0	0	0	0	0	0	0	0	0	0	0	0	0	0	0	0	0	3.51945e-05	0	0	0	0	0
>SD_Shr-31785	0	0	0	0	0	0	0	0	0	0	0	0	0	0	0	0	0	0	0	0	8.15727e-05	8.08734e-05	0	0	1.75973e-05	3.45399e-05	0	0	0	0
>SD_Shr-31786	6.18657e-05	0	0	0	0	0	0	0	0	0	0	0	0	0	0	0	0	0	0	0	0	0	0	0	3.51945e-05	0	0	0	0	0
>SD_Shr-31787	0	0	0	0	0	0	0	0	0	0	0	0	6.69632e-05	6.04005e-05	0	0	0	0	0	0	0	0	0	0	0	3.45399e-05	0	0	0	0
>SD_Shr-31788	3.09328e-05	0	0	4.27075e-05	0	0	0	4.29937e-05	0	0	0	0	0	0	0	0	0	0	0	0	0	0	0	0	1.75973e-05	0	0	0	0	0
>SD_Shr-31789	6.18657e-05	0	0	0	0	0	0	0	0	0	0	0	0	0	0	0	0	0	0	0	0	0	0	0	3.51945e-05	0	0	0	0	0
>SD_Shr-31790	6.18657e-05	0	0	0	0	0	0	0	0	0	0	0	0	0	0	0	0	0	0	0	0	0	0	0	3.51945e-05	0	0	0	0	0
>SD_Shr-31791	0	0	0	0	0	0	0	0	0	0	0	0	0	0	0	0	0	0	0	0	0	0	0	0	0	0	0	0	0	0.000419331
>SD_Shr-31792	0	0	0	0	0	0	0	0	0	0	0	0	0	0	0	0.000114436	0	0	0	0	0	0	0	0	0	0	0	0	0	0
>SD_Shr-31793	0	0	0	0	0	0	0	0	3.68906e-05	0	0	3.04635e-05	3.34816e-05	6.04005e-05	0	0	0	0	0	0	0	0	0	0	0	0	0	0	0	0
>SD_Shr-31794	0	0	0	0	0	0	0	0	0	0	0	0	0.000133926	0	0	0	0	0	0	0	0	0	0	0	0	0	0	0	0	0
>SD_Shr-31795	0	0	0	0	0	0	0	0	0	0	0	0	0	0	0	0	0	0	0	0	8.15727e-05	0	0	0	0	3.45399e-05	0	2.13124e-05	0	0.000104833
>SD_Shr-31796	3.09328e-05	0	0	0	0	0	0	0	0	0	0	0	6.69632e-05	0	0	0	0	0	0	0	0	0	0	0	1.75973e-05	0	0	0	0	0
>SD_Shr-31797	3.09328e-05	0	7.08562e-05	0	3.62068e-05	0	0	0	0	0	0	0	0	0	0	0	0	0	0	0	0	0	0	0	1.75973e-05	0	0	0	0	0
>SD_Shr-31798	3.09328e-05	0	0	0	3.62068e-05	0	0	0	0	0	0	0	0	6.04005e-05	0	0	0	0	0	0	0	0	0	0	1.75973e-05	0	0	0	0	0
>SD_Shr-31799	0	0	0	0	0	0	5.85885e-05	0	0	0	0	0	6.69632e-05	0	0	0	0	0	0	0	0	0	0	0	1.75973e-05	0	0	0	0	0
>SD_Shr-31800	6.18657e-05	0	0	0	0	0	0	0	0	0	0	0	0	0	0	0	0	0	0	0	0	0	0	0	3.51945e-05	0	0	0	0	0
>SD_Shr-31801	0	4.51139e-05	7.08562e-05	0	0	0	0	0	0	0	0	0	3.34816e-05	6.04005e-05	0	0	0	0	0	0	0	0	0	0	0	0	0	0	0	0
>SD_Shr-31802	3.09328e-05	0	0	0	0	0	0	0	0	0	7.66154e-05	3.04635e-05	0	0	0	0	0	0	0	0	0	0	0	0	1.75973e-05	0	0	0	0	0
>SD_Shr-31803	0	0	0	0	0	5.48183e-05	0	0	0	0	0	0	6.69632e-05	0	0	0	0	0	0	0	0	8.08734e-05	0	0	0	0	0	0	0	0
>SD_Shr-31804	0	4.51139e-05	0	4.27075e-05	0	0	0	0	0	4.92582e-05	0	0	0	6.04005e-05	0	0	0	0	0	0	0	0	0	0	0	0	0	0	0	0
>SD_Shr-31805	0	4.51139e-05	0	0	0	0	0	0	3.68906e-05	0	7.66154e-05	0	0	0	0	0	0	0	0	0	0	8.08734e-05	0	0	0	0	0	0	0	0
>SD_Shr-31806	0	0	0	0	3.62068e-05	0	0	0	0	0	7.66154e-05	0	3.34816e-05	6.04005e-05	0	0	0	0	0	0	0	0	0	0	0	0	0	0	0	0
>SD_Shr-31807	0	0	0	0	0	0	5.85885e-05	0	0	0	0	0	0	0	0	0	0	0	0	0	0	0	0	0	1.75973e-05	0	0	0	0	0.000209666
>SD_Shr-31808	0	0	0	0	0	0	0	0	0	0	0	0	0	0	0	0	0	0	0	0	0	0	0	0	0	0	0	0	0	0.000419331
>SD_Shr-31809	0	0	0	0	0	0	0	0	0	0	0	0	0.000133926	0	0	0	0	0	0	0	0	0	0	0	0	0	0	0	0	0
>SD_Shr-31810	0	0	0	0	0	0	0.000117177	0	0	0	0	0	0	0	0	0	0	0	0	0	0	0	0	0	3.51945e-05	0	0	0	0	0
>SD_Shr-31811	0	0	0	0	0	0	0.000117177	0	0	0	0	0	0	0	0	0	0	0	0	0	0	0	0	0	3.51945e-05	0	0	0	0	0
>SD_Shr-31812	0	0	0	0	0	0	0.000117177	0	0	0	0	0	0	0	0	0	0	0	0	0	0	0	0	0	3.51945e-05	0	0	0	0	0
>SD_Shr-31813	3.09328e-05	0	7.08562e-05	0	0	0	0	0	0	0	0	0	3.34816e-05	0	0	0	0	0	0	0	0	0	0	0	1.75973e-05	0	0	0	0	0
>SD_Shr-31814	0	0	7.08562e-05	0	0	0	0	0	3.68906e-05	0	0	0	3.34816e-05	6.04005e-05	0	0	0	0	0	0	0	0	0	0	0	0	0	0	0	0
>SD_Shr-31815	0	9.02279e-05	7.08562e-05	0	0	5.48183e-05	0	0	0	0	0	0	0	0	0	0	0	0	0	0	0	0	0	0	0	0	0	0	0	0
>SD_Shr-31816	3.09328e-05	0	0	0	0	0	0	0	0	0	0	0	6.69632e-05	0	0	0	0	0	0	0	0	0	0	0	1.75973e-05	0	0	0	0	0
>SD_Shr-31817	6.18657e-05	0	0	0	0	0	0	0	0	0	0	0	0	0	0	0	0	0	0	0	0	0	0	0	3.51945e-05	0	0	0	0	0
>SD_Shr-31818	6.18657e-05	0	0	0	0	0	0	0	0	0	0	0	0	0	0	0	0	0	0	0	0	0	0	0	3.51945e-05	0	0	0	0	0
>SD_Shr-31819	0	0	0	0	0	0	0	0	0	0	0	0	0	0	0	0	0	0	0	0	0	0	0	0	0	0	0	0	0	0.000419331
>SD_Shr-31820	3.09328e-05	0	0	0	0	0	5.85885e-05	0	0	0	0	0	0	0	0	0	0	0	0	0	0	0	0	0	3.51945e-05	0	0	0	0	0
>SD_Shr-31821	3.09328e-05	0	0	0	0	0	5.85885e-05	0	0	0	0	0	0	0	0	0	0	0	0	0	0	0	0	0	3.51945e-05	0	0	0	0	0
>SD_Shr-31822	6.18657e-05	0	0	0	0	0	0	0	0	0	0	0	0	0	0	0	0	0	0	0	0	0	0	0	3.51945e-05	0	0	0	0	0
>SD_Shr-31823	0	0	0	0	0	0	0	0	0	0	0	0	0	0	0	0	0	0	0	0	0	0	0	0	0	0	0	2.13124e-05	0	0.000314498
>SD_Shr-31824	3.09328e-05	0	0	0	0	0	0	0	3.68906e-05	0	0	0	0	0	0	0	0	0	0	0	0	8.08734e-05	0	0	1.75973e-05	0	0	0	0	0
>SD_Shr-31825	3.09328e-05	0	0	0	0	0	0	0	0	0	0	0	0	0.000120801	0	0	0	0	0	0	0	0	0	0	1.75973e-05	0	0	0	0	0
>SD_Shr-31827	3.09328e-05	0	0	0	7.24137e-05	0	0	0	0	0	0	0	0	0	0	0	0	0	0	0	0	0	0	0	1.75973e-05	0	0	0	0	0
>SD_Shr-31828	0	0	0	0	0	0	0	0	0	0	0	0	0	0	0	0	0	0	6.62866e-05	0.000197044	0	8.08734e-05	0	0	0	0	0	0	0	0
>SD_Shr-31829	6.18657e-05	0	0	0	0	0	0	0	0	0	0	0	0	0	0	0	0	0	0	0	0	0	0	0	3.51945e-05	0	0	0	0	0
>SD_Shr-31830	0	0	0	0	0	0	5.85885e-05	0	0	0	0	0	6.69632e-05	0	0	0	0	0	0	0	0	0	0	0	1.75973e-05	0	0	0	0	0
>SD_Shr-31831	6.18657e-05	0	0	0	0	0	0	0	0	0	0	0	0	0	0	0	0	0	0	0	0	0	0	0	3.51945e-05	0	0	0	0	0
>SD_Shr-31832	0	0	0	4.27075e-05	0	0	5.85885e-05	4.29937e-05	0	0	0	0	0	0	0	0	0	0	0	0	0	0	0	0	1.75973e-05	0	0	0	0	0
>SD_Shr-31833	6.18657e-05	0	0	0	0	0	0	0	0	0	0	0	0	0	0	0	0	0	0	0	0	0	0	0	3.51945e-05	0	0	0	0	0
>SD_Shr-31834	3.09328e-05	0	0	0	0	0	5.85885e-05	0	0	0	0	0	0	0	0	0	0	0	0	0	0	0	0	0	3.51945e-05	0	0	0	0	0
>SD_Shr-31835	0	0	0	0	0	0	0	0	0	0	0	0	0	0	0	0	0	0	0	0	0	0	0	0	0	0	0	0	0	0.000419331
>SD_Shr-31836	6.18657e-05	0	0	0	0	0	0	0	0	0	0	0	0	0	0	0	0	0	0	0	0	0	0	0	3.51945e-05	0	0	0	0	0
>SD_Shr-31837	0	0	0	0	3.62068e-05	0	0	0	3.68906e-05	0	7.66154e-05	3.04635e-05	0	0	0	0	0	0	0	0	0	0	0	0	0	0	0	0	0	0
>SD_Shr-31838	0	0	0	0	0	0	0	0	0	0	0	0.000121854	0	0	0	0	0	0	0	0	0	0	0	0	0	0	0	0	0	0
>SD_Shr-31839	3.09328e-05	0	0	0	0	0	5.85885e-05	0	0	0	0	0	0	0	0	0	0	0	0	0	0	0	0	0	3.51945e-05	0	0	0	0	0
>SD_Shr-31840	6.18657e-05	0	0	0	0	0	0	0	0	0	0	0	0	0	0	0	0	0	0	0	0	0	0	0	3.51945e-05	0	0	0	0	0
>SD_Shr-31841	3.09328e-05	0	0	0	3.62068e-05	5.48183e-05	0	0	0	0	0	0	0	0	0	0	0	0	0	0	0	0	0	0	1.75973e-05	0	0	0	0	0
>SD_Shr-31842	0	0	0	0	0	0	0.000117177	0	0	0	0	0	0	0	0	0	0	0	0	0	0	0	0	0	3.51945e-05	0	0	0	0	0
>SD_Shr-31843	0	0	0	0	0	0	0	0	0	0	0	0	0	0	0	0	2.22638e-05	6.01233e-05	0	0	0	0	0	9.12159e-05	0	0	0	0	0	0
>SD_Shr-31844	0	0	0	0	0	0	0	0	0	0	0	0	0	0	0	0	8.90551e-05	0	0	0	0	0	0	0	0	0	0	0	0	0
[truncated: 3,720 more rows]
